# Supplementary material for: Metabolomics Analysis of Soybean Hypocotyls in Response to Phytophthora sojae Infection
Source: Front Plant Sci. 2018 Oct 23;9:1530. doi: 10.3389/fpls.2018.01530 (PMC6206292; doi:10.3389/fpls.2018.01530)
Supplement: Supplementary file 1 [file Data_Sheet_1.zip]

Archive with 7 entries (7 files):
- Supplementary Excel 1. Selected DEGs.xlsx
- Supplementary Excel 2. All identified metablites.xlsx
- Supplementary Excel 3. Up-regulated and down-regulated metabolitess.xlsx
- Supplementary Excel 4. Abbreviations of gene names.xlsx
- supplementary figures.docx
- Supplementary Table 1. Metabolites related to carbohydrate metabolism pathways.docx
- Supplementary Table 2. Metabolites related to amino acid metabolism pathways..docx
