# Supplementary material for: Metabolomics Analysis of Soybean Hypocotyls in Response to Phytophthora sojae Infection
Source: Front Plant Sci. 2018 Oct 23;9:1530. doi: 10.3389/fpls.2018.01530 (PMC6206292; doi:10.3389/fpls.2018.01530)
Supplement: Supplementary file 1 [file Data_Sheet_1.zip › Supplementary Excel 1. Selected DEGs.xlsx]

## Sheet: Sheet1
geneID	R_12h_CK_readcount(R_12h_CKvsS_12h_CK)	S_12h_CK_readcount(R_12h_CKvsS_12h_CK)	log2FoldChange(R_12h_CKvsS_12h_CK)	pval(R_12h_CKvsS_12h_CK)	padj(R_12h_CKvsS_12h_CK)	R_12h_IN_readcount(R_12h_INvsR_12h_CK)	R_12h_CK_readcount(R_12h_INvsR_12h_CK)	log2FoldChange(R_12h_INvsR_12h_CK)	pval(R_12h_INvsR_12h_CK)	padj(R_12h_INvsR_12h_CK)	R_36h_CK_readcount(R_36h_CKvsS_36h_CK)	S_36h_CK_readcount(R_36h_CKvsS_36h_CK)	log2FoldChange(R_36h_CKvsS_36h_CK)	pval(R_36h_CKvsS_36h_CK)	padj(R_36h_CKvsS_36h_CK)	R_36h_IN_readcount(R_36h_INvsR_36h_CK)	R_36h_CK_readcount(R_36h_INvsR_36h_CK)	log2FoldChange(R_36h_INvsR_36h_CK)	pval(R_36h_INvsR_36h_CK)	padj(R_36h_INvsR_36h_CK)	S_12h_IN_readcount(S_12h_INvsS_12h_CK)	S_12h_CK_readcount(S_12h_INvsS_12h_CK)	log2FoldChange(S_12h_INvsS_12h_CK)	pval(S_12h_INvsS_12h_CK)	padj(S_12h_INvsS_12h_CK)	S_36h_IN_readcount(S_36h_INvsS_36h_CK)	S_36h_CK_readcount(S_36h_INvsS_36h_CK)	log2FoldChange(S_36h_INvsS_36h_CK)	pval(S_36h_INvsS_36h_CK)	padj(S_36h_INvsS_36h_CK)	biological_process	biological_process_description	cellular_component	cellular_component_description	molecular_function	molecular_function_description	KEGG AnnotInfo	KEGG url	Blast swiss prot
GLYMA09G03250	10.2072	5.86935	0.79831	0.28438	0.99881	5.15229	10.0726	-0.96715	0.19179	0.99998	8.59079	6.72506	0.35324	0.8138	0.99929	38.0341	8.78929	2.1135	7.3529e-07	2.6133e-05	12.2787	5.8028	1.0813	0.14042	0.87652	10.4811	5.96874	0.81229	0.68801	0.44479	GO:0005975//GO:0044238//GO:0042221//GO:0046677//GO:0008152//GO:0008150//GO:0050896//GO:0071704//GO:0009636	carbohydrate metabolic process//primary metabolic process//response to chemical stimulus//response to antibiotic//metabolic process//biological_process//response to stimulus//organic substance metabolic process//response to toxin	--	--	GO:0016787//GO:0003824//GO:0003674//GO:0004553//GO:0016798	hydrolase activity//catalytic activity//molecular_function//hydrolase activity, hydrolyzing O-glycosyl compounds//hydrolase activity, acting on glycosyl bonds	alpha-glucosidase-like; K01187 alpha-glucosidase [EC:3.2.1.20]	http://www.genome.jp/dbget-bin/www_bget?gmx:100802518	gnl|BL_ORD_ID|10987 sp|O04893|AGLU_SPIOL Alpha-glucosidase OS=Spinacia oleracea PE=1 SV=1//0
GLYMA15G14150	30.0796	20.888	0.52611	0.20819	0.91176	25.8407	29.683	-0.19999	0.56158	0.99998	43.2143	33.2972	0.37611	0.55167	0.99929	28.8114	44.2128	-0.61782	0.27413	0.8245	12.4275	20.6512	-0.73268	0.12652	0.83238	1.63767	29.5525	-4.1736	9.2497e-10	5.0567e-09	GO:0008152//GO:0008150//GO:0071704//GO:0005975//GO:0044238	metabolic process//biological_process//organic substance metabolic process//carbohydrate metabolic process//primary metabolic process	--	--	GO:0004553//GO:0016798//GO:0016787//GO:0003674//GO:0003824	hydrolase activity, hydrolyzing O-glycosyl compounds//hydrolase activity, acting on glycosyl bonds//hydrolase activity//molecular_function//catalytic activity	alpha-glucosidase-like; K01187 alpha-glucosidase [EC:3.2.1.20]	http://www.genome.jp/dbget-bin/www_bget?gmx:100777498	gnl|BL_ORD_ID|10987 sp|O04893|AGLU_SPIOL Alpha-glucosidase OS=Spinacia oleracea PE=1 SV=1//0
GLYMA05G04290	74.3408	24.5995	1.5955	3.9444e-07	1.6882e-05	152.032	73.3608	1.0513	2.3484e-07	0.00013853	834.955	1141.21	-0.45079	4.4655e-22	1.0476e-19	188.418	854.248	-2.1807	7.7722e-81	7.7557e-78	23.4411	24.3206	-0.053135	0.81206	0.99984	31.9346	1012.87	-4.9872	5.0546e-292	1.8366e-289	--	--	--	--	GO:0003824//GO:0003674//GO:0004564//GO:0016787//GO:0015926//GO:0016798//GO:0004558//GO:0004575//GO:0004553	catalytic activity//molecular_function//beta-fructofuranosidase activity//hydrolase activity//glucosidase activity//hydrolase activity, acting on glycosyl bonds//alpha-glucosidase activity//sucrose alpha-glucosidase activity//hydrolase activity, hydrolyzing O-glycosyl compounds	acid beta-fructofuranosidase-like; K01193 beta-fructofuranosidase [EC:3.2.1.26]	http://www.genome.jp/dbget-bin/www_bget?gmx:100788844	gnl|BL_ORD_ID|189460 sp|P29001|INVA_VIGRR Acid beta-fructofuranosidase OS=Vigna radiata var. radiata GN=INVA PE=1 SV=1//0
GLYMA15G02850	38.3898	41.9486	-0.1279	0.66123	0.99881	14.1093	37.8838	-1.4249	0.00063257	0.086211	3.73135	1.72227	1.1154	0.46456	0.99929	17.5308	3.81757	2.1992	0.0005978	0.010182	25.5992	41.473	-0.69607	0.037831	0.398	995.54	1.52858	9.3471	2.5625e-163	4.0876e-161	--	--	--	--	--	--	beta-fructofuranosidase, cell wall isozyme-like; K01193 beta-fructofuranosidase [EC:3.2.1.26]	http://www.genome.jp/dbget-bin/www_bget?gmx:100776791	gnl|BL_ORD_ID|189428 sp|Q43089|INV1_PEA Beta-fructofuranosidase, cell wall isozyme OS=Pisum sativum GN=BFRUCT1 PE=2 SV=1//0
GLYMA17G14750	83.5544	48.7674	0.7768	0.0027882	0.043285	124.606	82.4529	0.59573	0.0048591	0.40601	131.378	179.936	-0.45376	0.00011801	0.0031631	9.98491	134.414	-3.7508	2.0282e-25	4.4344e-23	7.36721	48.2145	-2.7103	4.4772e-09	3.8066e-07	59.6112	159.7	-1.4217	2.2111e-21	2.7668e-20	--	--	--	--	GO:0004558//GO:0016798//GO:0004575//GO:0004553//GO:0003824//GO:0003674//GO:0004564//GO:0016787//GO:0015926	alpha-glucosidase activity//hydrolase activity, acting on glycosyl bonds//sucrose alpha-glucosidase activity//hydrolase activity, hydrolyzing O-glycosyl compounds//catalytic activity//molecular_function//beta-fructofuranosidase activity//hydrolase activity//glucosidase activity	acid beta-fructofuranosidase-like; K01193 beta-fructofuranosidase [EC:3.2.1.26]	http://www.genome.jp/dbget-bin/www_bget?gmx:100799487	gnl|BL_ORD_ID|189460 sp|P29001|INVA_VIGRR Acid beta-fructofuranosidase OS=Vigna radiata var. radiata GN=INVA PE=1 SV=1//0
GLYMA17G34570	1.62592	2.24416	-0.46492	0.74601	0.99881	0	1.60449	-2.3393	0.32773	0.99998	1.04131	0	1.6664	0.57696	0.99929	16.7686	1.06537	3.9763	2.0322e-05	0.00052796	5.58122	2.21872	1.3309	0.23749	0.99984	9.33472	0	5.0027	0.0044818	0.008253	--	--	--	--	--	--	fructan 6-exohydrolase-like; K01193 beta-fructofuranosidase [EC:3.2.1.26]	http://www.genome.jp/dbget-bin/www_bget?gmx:100806220	gnl|BL_ORD_ID|1819 sp|Q70XE6|6FEH_BETVU Fructan 6-exohydrolase OS=Beta vulgaris GN=6-FEH PE=1 SV=1//0
GLYMA17G34590	4.42612	7.50931	-0.76264	0.3612	0.99881	3.01211	4.36777	-0.53612	0.60039	0.99998	5.55364	7.13512	-0.3615	0.50577	0.99929	37.5768	5.68196	2.7254	2.4716e-08	1.1172e-06	23.2923	7.42417	1.6495	0.0043713	0.082735	17.6868	6.33268	1.4818	0.12337	0.13175	--	--	--	--	--	--	fructan 6-exohydrolase-like; K01193 beta-fructofuranosidase [EC:3.2.1.26]	http://www.genome.jp/dbget-bin/www_bget?gmx:100806753	gnl|BL_ORD_ID|1819 sp|Q70XE6|6FEH_BETVU Fructan 6-exohydrolase OS=Beta vulgaris GN=6-FEH PE=1 SV=1//0
GLYMA07G12190	18.7884	40.2223	-1.0982	0.0042888	0.061477	16.4873	18.5408	-0.16934	0.69033	0.99998	15.3593	11.3998	0.4301	0.6542	0.99929	12.9575	15.7142	-0.27828	0.95081	0.99875	53.0588	39.7663	0.41605	0.21911	0.99984	74.1865	10.1177	2.8743	1.1961e-09	6.4649e-09	GO:0044238//GO:0005975//GO:0071704//GO:0008152//GO:0008150	primary metabolic process//carbohydrate metabolic process//organic substance metabolic process//metabolic process//biological_process	--	--	GO:0016740//GO:0005488//GO:0003824//GO:0032553//GO:0003674//GO:0032559//GO:0043168//GO:0097159//GO:0030554//GO:0016773//GO:0001882//GO:0001883//GO:0032550//GO:0032549//GO:0043167//GO:0017076//GO:0035639//GO:0000166//GO:0032555//GO:0005524//GO:0016772	transferase activity//binding//catalytic activity//ribonucleotide binding//molecular_function//adenyl ribonucleotide binding//anion binding//organic cyclic compound binding//adenyl nucleotide binding//phosphotransferase activity, alcohol group as acceptor//nucleoside binding//purine nucleoside binding//purine ribonucleoside binding//ribonucleoside binding//ion binding//purine nucleotide binding//…	hexokinase-1-like; K00844 hexokinase [EC:2.7.1.1]	http://www.genome.jp/dbget-bin/www_bget?gmx:100786385	gnl|BL_ORD_ID|180893 sp|Q42525|HXK1_ARATH Hexokinase-1 OS=Arabidopsis thaliana GN=HXK1 PE=1 SV=2//0
GLYMA13G41960	280.02	323.073	-0.20633	0.061948	0.45356	269.663	276.329	-0.035227	0.62538	0.99998	126.692	174.195	-0.45938	0.00013443	0.0035446	163.57	129.62	0.33562	0.00058062	0.0099322	303.693	319.41	-0.072798	0.30349	0.99984	340.308	154.605	1.1383	4.1744e-06	1.4473e-05	--	--	--	--	--	--	fructokinase-2-like; K00847 fructokinase [EC:2.7.1.4]	http://www.genome.jp/dbget-bin/www_bget?gmx:100814192	gnl|BL_ORD_ID|419451 sp|Q42896|SCRK2_SOLLC Fructokinase-2 OS=Solanum lycopersicum GN=FRK2 PE=1 SV=2//0
GLYMA11G13580	145.068	128.694	0.17279	0.36063	0.99881	137.844	143.156	-0.054556	0.64371	0.99998	96.1474	154.84	-0.68746	2.648e-06	0.00010364	56.9369	98.369	-0.78884	0.020883	0.1773	101.504	127.235	-0.32596	0.051843	0.49058	18.997	137.427	-2.8548	7.9793e-33	1.6274e-31	--	--	GO:0016020//GO:0031224//GO:0005575//GO:0044425//GO:0016021	membrane//intrinsic to membrane//cellular_component//membrane part//integral to membrane	--	--	fructokinase-2-like; K00847 fructokinase [EC:2.7.1.4]	http://www.genome.jp/dbget-bin/www_bget?gmx:100780082	gnl|BL_ORD_ID|419451 sp|Q42896|SCRK2_SOLLC Fructokinase-2 OS=Solanum lycopersicum GN=FRK2 PE=1 SV=2//0
GLYMA16G32530	7.49731	5.61041	0.41827	0.61316	0.99881	6.97541	7.39847	-0.08495	0.88509	0.99998	9.80565	9.92356	-0.017245	0.76223	0.99929	4.80191	10.0322	-1.063	0.29002	0.84279	15.4042	5.5468	1.4736	0.033397	0.36642	79.427	8.80752	3.1728	1.6576e-11	1.0737e-10	--	--	--	--	--	--	putative fructokinase-5-like; K00847 fructokinase [EC:2.7.1.4]	http://www.genome.jp/dbget-bin/www_bget?gmx:100778752	gnl|BL_ORD_ID|419456 sp|Q9FLH8|SCRK7_ARATH Probable fructokinase-7 OS=Arabidopsis thaliana GN=At5g51830 PE=1 SV=1//8.00734e-167
GLYMA06G03560	1.53559	43.6749	-4.8299	1.0971e-11	8.9126e-10	1.34752	1.51535	-0.16934	0.90932	0.99998	0	29.7707	-5.4224	4.6456e-09	2.9855e-07	4.11592	0	2.5348	0.074299	0.41694	52.9844	43.1797	0.29521	0.39845	0.99984	16.3767	26.4226	-0.69013	0.006239	0.010962	GO:0034645//GO:0006355//GO:0045184//GO:0032940//GO:0032774//GO:0009306//GO:0009889//GO:0046364//GO:0051252//GO:0018130//GO:0005975//GO:0044249//GO:0044097//GO:0071806//GO:0031323//GO:0071702//GO:0046483//GO:0044237//GO:0008104//GO:0051234//GO:0006091//GO:0031326//GO:0030255//GO:0044238//GO:0005996//GO:0043170//GO:0044271//GO:2000112//GO:0019318//GO:0019222//GO:0080090//GO:0006094//GO:0019219//GO:…	cellular macromolecule biosynthetic process//regulation of transcription, DNA-dependent//establishment of protein localization//secretion by cell//RNA biosynthetic process//protein secretion//regulation of biosynthetic process//monosaccharide biosynthetic process//regulation of RNA metabolic process//heterocycle biosynthetic process//carbohydrate metabolic process//cellular biosynthetic process//…	--	--	GO:0016861//GO:0003677//GO:0003676//GO:0003824//GO:0003674//GO:0005488//GO:0004347//GO:0097159//GO:0016853//GO:0016860	intramolecular oxidoreductase activity, interconverting aldoses and ketoses//DNA binding//nucleic acid binding//catalytic activity//molecular_function//binding//glucose-6-phosphate isomerase activity//organic cyclic compound binding//isomerase activity//intramolecular oxidoreductase activity	glucose-6-phosphate isomerase, cytosolic 2-like; K01810 glucose-6-phosphate isomerase [EC:5.3.1.9]	http://www.genome.jp/dbget-bin/www_bget?gmx:100814915	gnl|BL_ORD_ID|137763 sp|Q9FXM4|G6PI_ARALP Glucose-6-phosphate isomerase, cytosolic OS=Arabidopsis lyrata subsp. petraea GN=PGIC PE=3 SV=1//1.2454e-28
GLYMA04G09800	72.1729	58.6072	0.30038	0.25636	0.99604	62.6201	71.2215	-0.18569	0.39859	0.99998	43.0407	49.8639	-0.21229	0.19121	0.98997	53.5069	44.0352	0.28107	0.071899	0.4086	62.1376	57.9427	0.10084	0.83546	0.99984	126.428	44.256	1.5144	2.2792e-05	7.0183e-05	GO:0016052//GO:0071704//GO:0046365//GO:0006007//GO:0009987//GO:0019319//GO:0006096//GO:0008152//GO:0008150//GO:0006006//GO:0019320//GO:0009058//GO:0009056//GO:0016051//GO:0006091//GO:0005996//GO:0044238//GO:0006094//GO:0019318//GO:0046364//GO:0005975//GO:0044237	carbohydrate catabolic process//organic substance metabolic process//monosaccharide catabolic process//glucose catabolic process//cellular process//hexose biosynthetic process//glycolysis//metabolic process//biological_process//glucose metabolic process//hexose catabolic process//biosynthetic process//catabolic process//carbohydrate biosynthetic process//generation of precursor metabolites and en…	--	--	GO:0016860//GO:0003674//GO:0003824//GO:0004347//GO:0016853//GO:0016861	intramolecular oxidoreductase activity//molecular_function//catalytic activity//glucose-6-phosphate isomerase activity//isomerase activity//intramolecular oxidoreductase activity, interconverting aldoses and ketoses	glucose-6-phosphate isomerase 1, chloroplastic-like; K01810 glucose-6-phosphate isomerase [EC:5.3.1.9]	http://www.genome.jp/dbget-bin/www_bget?gmx:100791285	gnl|BL_ORD_ID|137734 sp|Q8H103|G6PIP_ARATH Glucose-6-phosphate isomerase 1, chloroplastic OS=Arabidopsis thaliana GN=PGI1 PE=1 SV=1//0
GLYMA19G02031	13.8203	17.1765	-0.31364	0.52943	0.99881	16.4873	13.6382	0.27371	0.63696	0.99998	15.6196	13.8602	0.17241	0.98995	0.99929	9.98491	15.9805	-0.67849	0.44937	0.9679	31.999	16.9817	0.91404	0.039978	0.41376	246.797	12.3014	4.3264	3.1324e-44	8.9724e-43	GO:0006091//GO:0005996//GO:0044238//GO:0006094//GO:0019318//GO:0046364//GO:0005975//GO:0044237//GO:0016052//GO:0071704//GO:0046365//GO:0006007//GO:0009987//GO:0019319//GO:0006096//GO:0008152//GO:0008150//GO:0006006//GO:0019320//GO:0009058//GO:0009056//GO:0016051	generation of precursor metabolites and energy//monosaccharide metabolic process//primary metabolic process//gluconeogenesis//hexose metabolic process//monosaccharide biosynthetic process//carbohydrate metabolic process//cellular metabolic process//carbohydrate catabolic process//organic substance metabolic process//monosaccharide catabolic process//glucose catabolic process//cellular process//he…	--	--	GO:0003674//GO:0003824//GO:0004347//GO:0016853//GO:0016861//GO:0016860	molecular_function//catalytic activity//glucose-6-phosphate isomerase activity//isomerase activity//intramolecular oxidoreductase activity, interconverting aldoses and ketoses//intramolecular oxidoreductase activity	glucose-6-phosphate isomerase, cytosolic-like; K01810 glucose-6-phosphate isomerase [EC:5.3.1.9]	http://www.genome.jp/dbget-bin/www_bget?gmx:100798134	gnl|BL_ORD_ID|137696 sp|P54237|G6PI1_CLAMI Glucose-6-phosphate isomerase, cytosolic 1 OS=Clarkia mildrediae GN=PGIC1 PE=3 SV=1//0
GLYMA13G01910	8.58126	3.27993	1.3875	0.12079	0.6884	27.7431	8.46813	1.712	0.0012073	0.1433	69.9412	14.9264	2.2283	1.0996e-08	6.558e-07	20.8845	71.5572	-1.7767	2.9246e-06	9.1198e-05	21.2086	3.24274	2.7094	0.0001704	0.0056326	55.517	13.2477	2.0672	7.0989e-05	0.00020082	GO:0008152//GO:0008150//GO:0009058//GO:0005992//GO:0016051//GO:0071704//GO:0044262//GO:0009987//GO:0046351//GO:0044249//GO:0005975//GO:0044237//GO:0005991//GO:0034637//GO:0005984//GO:0009311//GO:0044238//GO:0009312	metabolic process//biological_process//biosynthetic process//trehalose biosynthetic process//carbohydrate biosynthetic process//organic substance metabolic process//cellular carbohydrate metabolic process//cellular process//disaccharide biosynthetic process//cellular biosynthetic process//carbohydrate metabolic process//cellular metabolic process//trehalose metabolic process//cellular carbohydrat…	--	--	GO:0003674//GO:0003824	molecular_function//catalytic activity	trehalose-phosphate phosphatase-like; K01087 trehalose 6-phosphate phosphatase [EC:3.1.3.12]	http://www.genome.jp/dbget-bin/www_bget?gmx:100792915	gnl|BL_ORD_ID|467678 sp|F4KFG5|TPPI_ARATH Probable trehalose-phosphate phosphatase I OS=Arabidopsis thaliana GN=TPPI PE=2 SV=1//4.53892e-154
GLYMA04G11250	8.94258	34.0077	-1.9271	7.1425e-05	0.0018656	8.95706	8.82469	0.02148	0.99583	0.99998	3.5578	12.958	-1.8648	0.0089783	0.12812	7.24097	3.64001	0.99224	0.16866	0.66075	36.836	33.6221	0.13171	0.8035	0.99984	40.1229	11.5007	1.8027	0.0033882	0.0064852	GO:0046351//GO:0044249//GO:0005975//GO:0044237//GO:0001539//GO:0005991//GO:0034637//GO:0005984//GO:0009311//GO:0044238//GO:0009312//GO:0008152//GO:0051179//GO:0008150//GO:0009058//GO:0005992//GO:0016051//GO:0006928//GO:0071704//GO:0044262//GO:0048870//GO:0051674//GO:0009987//GO:0040011	disaccharide biosynthetic process//cellular biosynthetic process//carbohydrate metabolic process//cellular metabolic process//ciliary or flagellar motility//trehalose metabolic process//cellular carbohydrate biosynthetic process//disaccharide metabolic process//oligosaccharide metabolic process//primary metabolic process//oligosaccharide biosynthetic process//metabolic process//localization//biol…	--	--	GO:0003674//GO:0003824	molecular_function//catalytic activity	probable trehalose-phosphate phosphatase J-like; K01087 trehalose 6-phosphate phosphatase [EC:3.1.3.12]	http://www.genome.jp/dbget-bin/www_bget?gmx:100788641	gnl|BL_ORD_ID|467679 sp|Q5HZ05|TPPJ_ARATH Probable trehalose-phosphate phosphatase J OS=Arabidopsis thaliana GN=TPPJ PE=1 SV=1//1.41589e-157
GLYMA04G13880	3.16152	15.6228	-2.305	0.0025939	0.040787	3.17064	3.11984	0.023303	0.99878	0.99998	2.34294	5.00279	-1.0944	0.24766	0.99929	1.29575	2.39708	-0.88749	0.67537	0.99875	21.7295	15.4457	0.49245	0.34908	0.99984	55.1895	4.44016	3.6357	1.164e-09	6.2983e-09	GO:0009058//GO:0090304//GO:0050789//GO:0009059//GO:0005992//GO:0034654//GO:0008150//GO:0008152//GO:0010556//GO:0034641//GO:0016070//GO:0050794//GO:0016051//GO:0006139//GO:0051171//GO:0071704//GO:0010467//GO:0044260//GO:0060255//GO:0006807//GO:0044262//GO:0010468//GO:2001141//GO:0006351//GO:0006725//GO:0019438//GO:0065007//GO:0009987//GO:0032774//GO:0046351//GO:0051252//GO:0009889//GO:0006355//GO:…	biosynthetic process//nucleic acid metabolic process//regulation of biological process//macromolecule biosynthetic process//trehalose biosynthetic process//nucleobase-containing compound biosynthetic process//biological_process//metabolic process//regulation of macromolecule biosynthetic process//cellular nitrogen compound metabolic process//RNA metabolic process//regulation of cellular process//…	GO:0043226//GO:0005575//GO:0043227//GO:0044464//GO:0043229//GO:0044424//GO:0005634//GO:0005622//GO:0043231//GO:0005623	organelle//cellular_component//membrane-bounded organelle//cell part//intracellular organelle//intracellular part//nucleus//intracellular//intracellular membrane-bounded organelle//cell	GO:0043565//GO:0046872//GO:0001071//GO:0046914//GO:0043167//GO:0003700//GO:0043169//GO:0003676//GO:0008270//GO:0003677//GO:0003674//GO:0003824//GO:0005488//GO:0097159	sequence-specific DNA binding//metal ion binding//nucleic acid binding transcription factor activity//transition metal ion binding//ion binding//sequence-specific DNA binding transcription factor activity//cation binding//nucleic acid binding//zinc ion binding//DNA binding//molecular_function//catalytic activity//binding//organic cyclic compound binding	uncharacterized LOC100799726; K01087 trehalose 6-phosphate phosphatase [EC:3.1.3.12]	http://www.genome.jp/dbget-bin/www_bget?gmx:100799726	gnl|BL_ORD_ID|467625 sp|O64896|TPPA_ARATH Trehalose-phosphate phosphatase A OS=Arabidopsis thaliana GN=TPPA PE=1 SV=1//3.15739e-164
GLYMA06G47630	13.0977	21.2332	-0.69701	0.15514	0.79058	16.5666	12.925	0.35811	0.53233	0.99998	15.6196	3.03448	2.3638	0.0049184	0.078148	6.93609	15.9805	-1.2041	0.1265	0.56752	50.5286	20.9925	1.2672	0.00063592	0.017124	34.3911	2.69321	3.6746	1.3589e-06	5.0728e-06	GO:0009311//GO:0009312//GO:0044238//GO:0005991//GO:0005984//GO:0034637//GO:0044249//GO:0005975//GO:0044237//GO:0046351//GO:0009987//GO:0044262//GO:0071704//GO:0016051//GO:0008152//GO:0008150//GO:0005992//GO:0009058	oligosaccharide metabolic process//oligosaccharide biosynthetic process//primary metabolic process//trehalose metabolic process//disaccharide metabolic process//cellular carbohydrate biosynthetic process//cellular biosynthetic process//carbohydrate metabolic process//cellular metabolic process//disaccharide biosynthetic process//cellular process//cellular carbohydrate metabolic process//organic s…	--	--	GO:0003824//GO:0003674	catalytic activity//molecular_function	trehalose-phosphate phosphatase A-like; K01087 trehalose 6-phosphate phosphatase [EC:3.1.3.12]	http://www.genome.jp/dbget-bin/www_bget?gmx:100783008	gnl|BL_ORD_ID|467625 sp|O64896|TPPA_ARATH Trehalose-phosphate phosphatase A OS=Arabidopsis thaliana GN=TPPA PE=1 SV=1//2.97129e-157
GLYMA09G36570	3.70349	2.07153	0.83819	0.50099	0.99881	5.78642	3.65467	0.66293	0.50257	0.99998	2.60327	2.70643	-0.056064	0.8509	0.99929	1.21953	2.66342	-1.127	0.561	0.99875	3.27432	2.04805	0.67694	0.61879	0.99984	45.691	2.40205	4.2496	2.5243e-09	1.3225e-08	GO:0009058//GO:0005992//GO:0009059//GO:0008150//GO:0008152//GO:0016051//GO:0010467//GO:0071704//GO:0044262//GO:0044260//GO:0019538//GO:0009987//GO:0046351//GO:0034645//GO:0006412//GO:0044237//GO:0005975//GO:0044249//GO:0034637//GO:0005984//GO:0005991//GO:0044267//GO:0044238//GO:0009312//GO:0043170//GO:0009311	biosynthetic process//trehalose biosynthetic process//macromolecule biosynthetic process//biological_process//metabolic process//carbohydrate biosynthetic process//gene expression//organic substance metabolic process//cellular carbohydrate metabolic process//cellular macromolecule metabolic process//protein metabolic process//cellular process//disaccharide biosynthetic process//cellular macromole…	GO:0043226//GO:0005575//GO:0044464//GO:0005737//GO:0030529//GO:0043232//GO:0043229//GO:0044444//GO:0044424//GO:0043228//GO:0005840//GO:0032991//GO:0005622//GO:0005623	organelle//cellular_component//cell part//cytoplasm//ribonucleoprotein complex//intracellular non-membrane-bounded organelle//intracellular organelle//cytoplasmic part//intracellular part//non-membrane-bounded organelle//ribosome//macromolecular complex//intracellular//cell	GO:0003735//GO:0005198//GO:0003674//GO:0003824	structural constituent of ribosome//structural molecule activity//molecular_function//catalytic activity	trehalose-phosphate phosphatase A-like; K01087 trehalose 6-phosphate phosphatase [EC:3.1.3.12]	http://www.genome.jp/dbget-bin/www_bget?gmx:100775207	gnl|BL_ORD_ID|467625 sp|O64896|TPPA_ARATH Trehalose-phosphate phosphatase A OS=Arabidopsis thaliana GN=TPPA PE=1 SV=1//2.02079e-179
GLYMA12G00790	3.79382	0	2.136	0.16164	0.80675	4.99376	3.74381	0.41562	0.69059	0.99998	4.07846	4.92078	-0.27086	0.64032	0.99929	1.90552	4.17269	-1.1308	0.46518	0.97816	4.61381	0	2.4347	0.099101	0.73147	23.7462	4.36737	2.4429	0.0024701	0.0049034	GO:0071704//GO:0010467//GO:0044260//GO:0044262//GO:0019538//GO:0009987//GO:0009058//GO:0009059//GO:0005992//GO:0008152//GO:0008150//GO:0016051//GO:0034637//GO:0005984//GO:0044267//GO:0005991//GO:0009311//GO:0043170//GO:0044238//GO:0009312//GO:0046351//GO:0034645//GO:0044237//GO:0006412//GO:0044249//GO:0005975	organic substance metabolic process//gene expression//cellular macromolecule metabolic process//cellular carbohydrate metabolic process//protein metabolic process//cellular process//biosynthetic process//macromolecule biosynthetic process//trehalose biosynthetic process//metabolic process//biological_process//carbohydrate biosynthetic process//cellular carbohydrate biosynthetic process//disacchar…	GO:0043229//GO:0044444//GO:0044424//GO:0043226//GO:0005575//GO:0044464//GO:0005737//GO:0030529//GO:0043232//GO:0005622//GO:0005623//GO:0043228//GO:0005840//GO:0032991	intracellular organelle//cytoplasmic part//intracellular part//organelle//cellular_component//cell part//cytoplasm//ribonucleoprotein complex//intracellular non-membrane-bounded organelle//intracellular//cell//non-membrane-bounded organelle//ribosome//macromolecular complex	GO:0003735//GO:0003674//GO:0003824//GO:0005198	structural constituent of ribosome//molecular_function//catalytic activity//structural molecule activity	trehalose-phosphate phosphatase A-like; K01087 trehalose 6-phosphate phosphatase [EC:3.1.3.12]	http://www.genome.jp/dbget-bin/www_bget?gmx:100819495	gnl|BL_ORD_ID|467625 sp|O64896|TPPA_ARATH Trehalose-phosphate phosphatase A OS=Arabidopsis thaliana GN=TPPA PE=1 SV=1//1.10602e-180
GLYMA13G17421	541.703	356.218	0.60474	1.2193e-09	7.7851e-08	406.159	534.562	-0.39631	8.2273e-06	0.0026873	249.133	518.896	-1.0585	1.1039e-30	4.9415e-28	227.443	254.889	-0.16437	0.53885	0.99875	165.576	352.179	-1.0888	5.3406e-18	1.0619e-15	75.0053	460.539	-2.6183	1.9527e-99	1.5512e-97	GO:0008152//GO:0034654//GO:0008150//GO:0090304//GO:0009058//GO:0009059//GO:0016070//GO:0006139//GO:0034641//GO:0010467//GO:0071704//GO:0006807//GO:0044262//GO:0044260//GO:0009987//GO:0019438//GO:0006725//GO:0006351//GO:0034645//GO:0032774//GO:0044249//GO:0005985//GO:0018130//GO:0005975//GO:0046483//GO:0044237//GO:0005984//GO:0043170//GO:0044271//GO:0009311//GO:0044238	metabolic process//nucleobase-containing compound biosynthetic process//biological_process//nucleic acid metabolic process//biosynthetic process//macromolecule biosynthetic process//RNA metabolic process//nucleobase-containing compound metabolic process//cellular nitrogen compound metabolic process//gene expression//organic substance metabolic process//nitrogen compound metabolic process//cellula…	--	--	GO:0016772//GO:0003677//GO:0003676//GO:0003899//GO:0005488//GO:0016740//GO:0003674//GO:0003824//GO:0034062//GO:0016779//GO:0097159	transferase activity, transferring phosphorus-containing groups//DNA binding//nucleic acid binding//DNA-directed RNA polymerase activity//binding//transferase activity//molecular_function//catalytic activity//RNA polymerase activity//nucleotidyltransferase activity//organic cyclic compound binding	SS, N-100; sucrose synthase (EC:2.4.1.13); K00695 sucrose synthase [EC:2.4.1.13]	http://www.genome.jp/dbget-bin/www_bget?gmx:547508	gnl|BL_ORD_ID|438860 sp|P13708|SUSY_SOYBN Sucrose synthase OS=Glycine max GN=SS PE=1 SV=2//0
GLYMA09G08550	1098.85	741.351	0.56777	3.105e-16	3.7331e-14	973.149	1084.37	-0.15612	0.0044048	0.37785	696.722	1113.41	-0.67633	1.2261e-35	8.2222e-33	263.647	712.82	-1.4349	4.6306e-34	1.5272e-31	839.564	732.945	0.19594	0.039657	0.41163	1886.76	988.19	0.93305	7.086e-14	5.5524e-13	GO:0009987//GO:0044262//GO:0071704//GO:0009058//GO:0008150//GO:0008152//GO:0044238//GO:0009311//GO:0005984//GO:0044237//GO:0005975//GO:0005985	cellular process//cellular carbohydrate metabolic process//organic substance metabolic process//biosynthetic process//biological_process//metabolic process//primary metabolic process//oligosaccharide metabolic process//disaccharide metabolic process//cellular metabolic process//carbohydrate metabolic process//sucrose metabolic process	--	--	GO:0005515//GO:0005102//GO:0008083//GO:0003674//GO:0005488	protein binding//receptor binding//growth factor activity//molecular_function//binding	sucrose synthase-like; K00695 sucrose synthase [EC:2.4.1.13]	http://www.genome.jp/dbget-bin/www_bget?gmx:100806761	gnl|BL_ORD_ID|438860 sp|P13708|SUSY_SOYBN Sucrose synthase OS=Glycine max GN=SS PE=1 SV=2//7.97694e-18
GLYMA15G20180	128.267	152.517	-0.24981	0.12728	0.70901	128.569	126.576	0.022541	0.98889	0.99998	139.622	315.832	-1.1776	5.0833e-22	1.1854e-19	55.1838	142.848	-1.3722	1.8371e-07	7.178e-06	140.721	150.788	-0.099678	0.38831	0.99984	549.275	280.312	0.97049	1.199e-05	3.8612e-05	GO:0008152//GO:0008150//GO:0009058//GO:0009987//GO:0044262//GO:0071704//GO:0005985//GO:0005975//GO:0044237//GO:0009311//GO:0044238//GO:0005984	metabolic process//biological_process//biosynthetic process//cellular process//cellular carbohydrate metabolic process//organic substance metabolic process//sucrose metabolic process//carbohydrate metabolic process//cellular metabolic process//oligosaccharide metabolic process//primary metabolic process//disaccharide metabolic process	--	--	--	--	sucrose synthase-like; K00695 sucrose synthase [EC:2.4.1.13]	http://www.genome.jp/dbget-bin/www_bget?gmx:100819730	gnl|BL_ORD_ID|438860 sp|P13708|SUSY_SOYBN Sucrose synthase OS=Glycine max GN=SS PE=1 SV=2//0
GLYMA19G40041	253.102	180.569	0.48717	0.00068194	0.013431	184.848	249.765	-0.43423	0.00096626	0.11897	150.556	180.1	-0.2585	0.0058653	0.090428	337.429	154.035	1.1313	1.8796e-24	3.9116e-22	152.702	178.522	-0.22538	0.087226	0.6787	714.843	159.846	2.1609	4.4036e-50	1.4694e-48	GO:0044237//GO:0005985//GO:0005975//GO:0016265//GO:0008219//GO:0009311//GO:0044238//GO:0005984//GO:0009405//GO:0009058//GO:0008152//GO:0008150//GO:0051704//GO:0009987//GO:0044262//GO:0071704	cellular metabolic process//sucrose metabolic process//carbohydrate metabolic process//death//cell death//oligosaccharide metabolic process//primary metabolic process//disaccharide metabolic process//pathogenesis//biosynthetic process//metabolic process//biological_process//multi-organism process//cellular process//cellular carbohydrate metabolic process//organic substance metabolic process	GO:0005576//GO:0005575	extracellular region//cellular_component	--	--	sucrose synthase 2-like; K00695 sucrose synthase [EC:2.4.1.13]	http://www.genome.jp/dbget-bin/www_bget?gmx:100802045	gnl|BL_ORD_ID|438825 sp|O24301|SUS2_PEA Sucrose synthase 2 OS=Pisum sativum GN=SUS2 PE=2 SV=1//1.08508e-24
GLYMA17G05067	996.962	575.024	0.79392	6.1021e-26	1.4026e-23	868.755	983.819	-0.17944	0.0022958	0.23641	526.641	855.559	-0.70005	5.2008e-29	2.0667e-26	436.44	538.81	-0.30399	0.52358	0.99792	346.036	568.504	-0.71625	3.496e-15	5.7829e-13	112.18	759.34	-2.7589	4.8157e-169	8.0074e-167	GO:0043044//GO:0044085//GO:0044262//GO:0065004//GO:0006807//GO:0044260//GO:0010467//GO:0022607//GO:0071704//GO:0031055//GO:0009987//GO:0071840//GO:0019438//GO:0006725//GO:0006259//GO:0006351//GO:0034622//GO:0071103//GO:0008152//GO:0051276//GO:0008150//GO:0034654//GO:0009059//GO:0090304//GO:0009058//GO:0071824//GO:0006139//GO:0006333//GO:0016070//GO:0034508//GO:0034641//GO:0006338//GO:0006325//GO:…	ATP-dependent chromatin remodeling//cellular component biogenesis//cellular carbohydrate metabolic process//protein-DNA complex assembly//nitrogen compound metabolic process//cellular macromolecule metabolic process//gene expression//cellular component assembly//organic substance metabolic process//chromatin remodeling at centromere//cellular process//cellular component organization or biogenesis…	GO:0000775//GO:0043229//GO:0044424//GO:0005575//GO:0043226//GO:0043232//GO:0044464//GO:0005622//GO:0044446//GO:0005623//GO:0044422//GO:0043228//GO:0005694//GO:0044427	chromosome, centromeric region//intracellular organelle//intracellular part//cellular_component//organelle//intracellular non-membrane-bounded organelle//cell part//intracellular//intracellular organelle part//cell//organelle part//non-membrane-bounded organelle//chromosome//chromosomal part	GO:0016772//GO:0016740//GO:0003899//GO:0005488//GO:0003824//GO:0003674//GO:0034062//GO:0016779//GO:0097159//GO:0003677//GO:0003676	transferase activity, transferring phosphorus-containing groups//transferase activity//DNA-directed RNA polymerase activity//binding//catalytic activity//molecular_function//RNA polymerase activity//nucleotidyltransferase activity//organic cyclic compound binding//DNA binding//nucleic acid binding	GmSS; sucrose synthase-like; K00695 sucrose synthase [EC:2.4.1.13]	http://www.genome.jp/dbget-bin/www_bget?gmx:100788584	gnl|BL_ORD_ID|438860 sp|P13708|SUSY_SOYBN Sucrose synthase OS=Glycine max GN=SS PE=1 SV=2//0
GLYMA02G03820	57.1783	56.9672	0.0053357	0.97666	0.99881	55.724	56.4245	-0.018023	0.87437	0.99998	88.3376	53.2264	0.73089	0.024981	0.28248	38.9488	90.3787	-1.2144	0.00024597	0.0047695	33.7106	56.3213	-0.74048	0.010922	0.16556	98.0965	47.2404	1.0542	0.030438	0.042272	GO:0009987//GO:0044262//GO:0071704//GO:0016051//GO:0005992//GO:0009058//GO:0008150//GO:0008152//GO:0009312//GO:0044238//GO:0009311//GO:0005984//GO:0034637//GO:0005991//GO:0044237//GO:0005975//GO:0044249//GO:0046351	cellular process//cellular carbohydrate metabolic process//organic substance metabolic process//carbohydrate biosynthetic process//trehalose biosynthetic process//biosynthetic process//biological_process//metabolic process//oligosaccharide biosynthetic process//primary metabolic process//oligosaccharide metabolic process//disaccharide metabolic process//cellular carbohydrate biosynthetic process/…	--	--	GO:0003674//GO:0003824	molecular_function//catalytic activity	probable alpha,alpha-trehalose-phosphate synthase [UDP-forming] 9-like; K16055 trehalose 6-phosphate synthase/phosphatase [EC:2.4.1.15 3.1.3.12]	http://www.genome.jp/dbget-bin/www_bget?gmx:100818536	gnl|BL_ORD_ID|467828 sp|Q9LRA7|TPS9_ARATH Probable alpha,alpha-trehalose-phosphate synthase [UDP-forming] 9 OS=Arabidopsis thaliana GN=TPS9 PE=2 SV=1//0
GLYMA12G15500	37.2156	36.1655	0.04129	0.93362	0.99881	34.4014	36.725	-0.094292	0.72727	0.99998	72.3709	32.9692	1.1343	0.0010557	0.021346	25.7626	74.0431	-1.5231	3.3629e-05	0.00083466	40.1104	35.7555	0.16581	0.71811	0.99984	67.6358	29.2614	1.2088	0.023869	0.034435	GO:0044249//GO:0005975//GO:0044237//GO:0046351//GO:0009311//GO:0009312//GO:0044238//GO:0005991//GO:0005984//GO:0034637//GO:0016051//GO:0008152//GO:0008150//GO:0005992//GO:0009058//GO:0009987//GO:0044262//GO:0071704	cellular biosynthetic process//carbohydrate metabolic process//cellular metabolic process//disaccharide biosynthetic process//oligosaccharide metabolic process//oligosaccharide biosynthetic process//primary metabolic process//trehalose metabolic process//disaccharide metabolic process//cellular carbohydrate biosynthetic process//carbohydrate biosynthetic process//metabolic process//biological_pro…	--	--	GO:0003676//GO:0097159//GO:0005488//GO:0003674//GO:0003824	nucleic acid binding//organic cyclic compound binding//binding//molecular_function//catalytic activity	probable alpha,alpha-trehalose-phosphate synthase [UDP-forming] 7-like; K16055 trehalose 6-phosphate synthase/phosphatase [EC:2.4.1.15 3.1.3.12]	http://www.genome.jp/dbget-bin/www_bget?gmx:100811463	gnl|BL_ORD_ID|467821 sp|Q9LMI0|TPS7_ARATH Probable alpha,alpha-trehalose-phosphate synthase [UDP-forming] 7 OS=Arabidopsis thaliana GN=TPS7 PE=1 SV=1//0
GLYMA13G01420	15.1753	14.7597	0.040061	0.95943	0.99881	19.3409	14.9752	0.36908	0.48667	0.99998	57.0984	8.93941	2.6752	5.8593e-09	3.7043e-07	12.424	58.4177	-2.2333	4.036e-07	1.4748e-05	14.0647	14.5923	-0.053135	0.85388	0.99984	477.381	7.93405	5.9109	7.1386e-97	5.4713e-95	GO:0033692//GO:0016051//GO:0009059//GO:0005992//GO:0008610//GO:0009058//GO:0008152//GO:0008150//GO:0044264//GO:0009987//GO:0000271//GO:0009103//GO:0006629//GO:0044260//GO:0044262//GO:0071704//GO:0044237//GO:0044249//GO:0005975//GO:0046351//GO:0034645//GO:0008653//GO:0009311//GO:0043170//GO:0009312//GO:0044255//GO:0044238//GO:0005984//GO:0034637//GO:0005976//GO:0005991	cellular polysaccharide biosynthetic process//carbohydrate biosynthetic process//macromolecule biosynthetic process//trehalose biosynthetic process//lipid biosynthetic process//biosynthetic process//metabolic process//biological_process//cellular polysaccharide metabolic process//cellular process//polysaccharide biosynthetic process//lipopolysaccharide biosynthetic process//lipid metabolic proces…	--	--	GO:0016758//GO:0008378//GO:0008194//GO:0016757//GO:0016740//GO:0008918//GO:0035250//GO:0003674//GO:0003824	transferase activity, transferring hexosyl groups//galactosyltransferase activity//UDP-glycosyltransferase activity//transferase activity, transferring glycosyl groups//transferase activity//lipopolysaccharide 3-alpha-galactosyltransferase activity//UDP-galactosyltransferase activity//molecular_function//catalytic activity	probable alpha,alpha-trehalose-phosphate synthase [UDP-forming] 11-like; K16055 trehalose 6-phosphate synthase/phosphatase [EC:2.4.1.15 3.1.3.12]	http://www.genome.jp/dbget-bin/www_bget?gmx:100789206	gnl|BL_ORD_ID|467744 sp|Q9ZV48|TPS11_ARATH Probable alpha,alpha-trehalose-phosphate synthase [UDP-forming] 11 OS=Arabidopsis thaliana GN=TPS11 PE=2 SV=1//0
GLYMA17G07530	17.6142	21.4922	-0.28708	0.51617	0.99881	21.0055	17.382	0.27318	0.595	0.99998	63.1727	12.876	2.2946	2.9773e-08	1.6853e-06	17.1497	64.6323	-1.9141	2.259e-06	7.2236e-05	32.7432	21.2485	0.62383	0.14586	0.89346	461.004	11.4279	5.3341	3.2668e-91	2.3393e-89	GO:0008653//GO:0043170//GO:0009311//GO:0044238//GO:0044255//GO:0009312//GO:0034637//GO:0005984//GO:0005976//GO:0005991//GO:0044237//GO:0044249//GO:0005975//GO:0046351//GO:0034645//GO:0044264//GO:0009987//GO:0009103//GO:0000271//GO:0006629//GO:0071704//GO:0044262//GO:0044260//GO:0016051//GO:0033692//GO:0008610//GO:0009058//GO:0005992//GO:0009059//GO:0008152//GO:0008150	lipopolysaccharide metabolic process//macromolecule metabolic process//oligosaccharide metabolic process//primary metabolic process//cellular lipid metabolic process//oligosaccharide biosynthetic process//cellular carbohydrate biosynthetic process//disaccharide metabolic process//polysaccharide metabolic process//trehalose metabolic process//cellular metabolic process//cellular biosynthetic proce…	--	--	GO:0016757//GO:0008918//GO:0035250//GO:0016740//GO:0003674//GO:0003824//GO:0008194//GO:0016758//GO:0008378	transferase activity, transferring glycosyl groups//lipopolysaccharide 3-alpha-galactosyltransferase activity//UDP-galactosyltransferase activity//transferase activity//molecular_function//catalytic activity//UDP-glycosyltransferase activity//transferase activity, transferring hexosyl groups//galactosyltransferase activity	probable alpha,alpha-trehalose-phosphate synthase [UDP-forming] 11-like; K16055 trehalose 6-phosphate synthase/phosphatase [EC:2.4.1.15 3.1.3.12]	http://www.genome.jp/dbget-bin/www_bget?gmx:100789206	gnl|BL_ORD_ID|467744 sp|Q9ZV48|TPS11_ARATH Probable alpha,alpha-trehalose-phosphate synthase [UDP-forming] 11 OS=Arabidopsis thaliana GN=TPS11 PE=2 SV=1//1.40381e-24
GLYMA02G09480	94.3035	77.4236	0.28454	0.21898	0.93231	93.0583	93.0603	-3.1671e-05	0.90557	0.99998	87.2963	42.1546	1.0502	0.00087238	0.01811	96.2668	89.3134	0.10816	0.094926	0.48481	36.9105	76.5458	-1.0523	8.6566e-05	0.003101	44.2171	37.4138	0.24104	0.37361	0.29899	GO:0046351//GO:0044237//GO:0044249//GO:0005975//GO:0034637//GO:0005984//GO:0005991//GO:0009311//GO:0044238//GO:0009312//GO:0009058//GO:0005992//GO:0008152//GO:0008150//GO:0016051//GO:0071704//GO:0044262//GO:0009987	disaccharide biosynthetic process//cellular metabolic process//cellular biosynthetic process//carbohydrate metabolic process//cellular carbohydrate biosynthetic process//disaccharide metabolic process//trehalose metabolic process//oligosaccharide metabolic process//primary metabolic process//oligosaccharide biosynthetic process//biosynthetic process//trehalose biosynthetic process//metabolic proc…	--	--	GO:0003674//GO:0003824	molecular_function//catalytic activity	alpha,alpha-trehalose-phosphate synthase [UDP-forming] 6-like; K16055 trehalose 6-phosphate synthase/phosphatase [EC:2.4.1.15 3.1.3.12]	http://www.genome.jp/dbget-bin/www_bget?gmx:100818822	gnl|BL_ORD_ID|467817 sp|Q94AH8|TPS6_ARATH Alpha,alpha-trehalose-phosphate synthase [UDP-forming] 6 OS=Arabidopsis thaliana GN=TPS6 PE=1 SV=2//2.58705e-48
GLYMA06G19590	19.1498	31.5909	-0.72218	0.073831	0.50809	26.5541	18.8973	0.49075	0.27999	0.99998	52.2389	7.46318	2.8073	1.0075e-08	6.0457e-07	26.8297	53.446	-0.99425	0.023583	0.19297	47.4776	31.2327	0.60419	0.089613	0.69066	315.579	6.62384	5.5742	6.6623e-64	3.0542e-62	GO:0071704//GO:0044262//GO:0009987//GO:0009058//GO:0005992//GO:0008152//GO:0008150//GO:0016051//GO:0034637//GO:0005984//GO:0005991//GO:0009311//GO:0044238//GO:0009312//GO:0046351//GO:0044237//GO:0044249//GO:0005975	organic substance metabolic process//cellular carbohydrate metabolic process//cellular process//biosynthetic process//trehalose biosynthetic process//metabolic process//biological_process//carbohydrate biosynthetic process//cellular carbohydrate biosynthetic process//disaccharide metabolic process//trehalose metabolic process//oligosaccharide metabolic process//primary metabolic process//oligosac…	--	--	GO:0003824//GO:0003674	catalytic activity//molecular_function	probable alpha,alpha-trehalose-phosphate synthase [UDP-forming] 9-like; K16055 trehalose 6-phosphate synthase/phosphatase [EC:2.4.1.15 3.1.3.12]	http://www.genome.jp/dbget-bin/www_bget?gmx:100812031	gnl|BL_ORD_ID|467828 sp|Q9LRA7|TPS9_ARATH Probable alpha,alpha-trehalose-phosphate synthase [UDP-forming] 9 OS=Arabidopsis thaliana GN=TPS9 PE=2 SV=1//0
GLYMA07G26980	121.583	97.3621	0.32051	0.11618	0.6743	119.692	119.98	-0.0034722	0.87834	0.99998	144.568	71.3512	1.0187	3.3026e-05	0.0010175	115.627	147.909	-0.35523	0.53599	0.99875	50.9007	96.2583	-0.91922	7.527e-05	0.0027616	98.5878	63.3268	0.63859	0.6127	0.41585	GO:0044262//GO:0071704//GO:0009987//GO:0008152//GO:0008150//GO:0005992//GO:0009058//GO:0016051//GO:0005991//GO:0005984//GO:0034637//GO:0009311//GO:0009312//GO:0044238//GO:0046351//GO:0044249//GO:0005975//GO:0044237	cellular carbohydrate metabolic process//organic substance metabolic process//cellular process//metabolic process//biological_process//trehalose biosynthetic process//biosynthetic process//carbohydrate biosynthetic process//trehalose metabolic process//disaccharide metabolic process//cellular carbohydrate biosynthetic process//oligosaccharide metabolic process//oligosaccharide biosynthetic proces…	--	--	GO:0003824//GO:0003674	catalytic activity//molecular_function	alpha,alpha-trehalose-phosphate synthase [UDP-forming] 6-like; K16055 trehalose 6-phosphate synthase/phosphatase [EC:2.4.1.15 3.1.3.12]	http://www.genome.jp/dbget-bin/www_bget?gmx:100818822	gnl|BL_ORD_ID|467817 sp|Q94AH8|TPS6_ARATH Alpha,alpha-trehalose-phosphate synthase [UDP-forming] 6 OS=Arabidopsis thaliana GN=TPS6 PE=1 SV=2//0
GLYMA06G14920	40.5577	33.8351	0.26146	0.459	0.99881	30.9137	40.0231	-0.37258	0.24771	0.99998	55.5364	65.8564	-0.24589	0.10491	0.73217	37.5768	56.8196	-0.59655	0.24067	0.78117	31.4037	33.4515	-0.091136	0.70167	0.99984	22.7636	58.4499	-1.3605	1.8839e-08	8.9629e-08	GO:0009058//GO:0008150//GO:0008152//GO:0034641//GO:0055086//GO:0006139//GO:0046112//GO:0044281//GO:0006807//GO:0071704//GO:0072527//GO:0006725//GO:0009987//GO:0072528//GO:0019856//GO:0044237//GO:0046483//GO:0005975//GO:0018130//GO:0044249//GO:0006206//GO:0009112//GO:0044238//GO:0044271	biosynthetic process//biological_process//metabolic process//cellular nitrogen compound metabolic process//nucleobase-containing small molecule metabolic process//nucleobase-containing compound metabolic process//nucleobase biosynthetic process//small molecule metabolic process//nitrogen compound metabolic process//organic substance metabolic process//pyrimidine-containing compound metabolic proc…	--	--	GO:0004553//GO:0016798//GO:0016787//GO:0003674//GO:0003824	hydrolase activity, hydrolyzing O-glycosyl compounds//hydrolase activity, acting on glycosyl bonds//hydrolase activity//molecular_function//catalytic activity	alpha-galactosidase-like; K07407 alpha-galactosidase [EC:3.2.1.22]	http://www.genome.jp/dbget-bin/www_bget?gmx:100784072	gnl|BL_ORD_ID|10794 sp|P14749|AGAL_CYATE Alpha-galactosidase OS=Cyamopsis tetragonoloba PE=1 SV=1//1.08363e-174
GLYMA09G28920	29.5376	7.25037	2.0264	0.00016019	0.003826	28.7736	29.1482	-0.018663	0.90819	0.99998	16.7477	10.0876	0.73138	0.32865	0.99929	9.45137	17.1347	-0.85832	0.2827	0.83436	6.32538	7.16817	-0.18045	0.77319	0.99984	0	8.9531	-3.7727	0.00095432	0.0021088	GO:0008152//GO:0008150//GO:0071704//GO:0005975//GO:0044238	metabolic process//biological_process//organic substance metabolic process//carbohydrate metabolic process//primary metabolic process	--	--	GO:0004553//GO:0016798//GO:0016787//GO:0003674//GO:0003824	hydrolase activity, hydrolyzing O-glycosyl compounds//hydrolase activity, acting on glycosyl bonds//hydrolase activity//molecular_function//catalytic activity	alpha galactosidase; K07407 alpha-galactosidase [EC:3.2.1.22]	http://www.genome.jp/dbget-bin/www_bget?gmx:547845	gnl|BL_ORD_ID|10794 sp|P14749|AGAL_CYATE Alpha-galactosidase OS=Cyamopsis tetragonoloba PE=1 SV=1//0
GLYMA18G44820	5.14876	4.48833	0.19805	0.84257	0.99881	5.62789	5.08088	0.14751	0.88961	0.99998	8.07014	12.2199	-0.59857	0.22924	0.99929	3.35371	8.2566	-1.2998	0.23481	0.77234	3.12548	4.43744	-0.50565	0.60171	0.99984	0	10.8456	-3.7274	0.00028772	0.00071851	GO:0005975//GO:0044238//GO:0008152//GO:0008150//GO:0071704	carbohydrate metabolic process//primary metabolic process//metabolic process//biological_process//organic substance metabolic process	--	--	GO:0016787//GO:0003674//GO:0003824//GO:0004553//GO:0016798	hydrolase activity//molecular_function//catalytic activity//hydrolase activity, hydrolyzing O-glycosyl compounds//hydrolase activity, acting on glycosyl bonds	alpha-galactosidase-like; K07407 alpha-galactosidase [EC:3.2.1.22]	http://www.genome.jp/dbget-bin/www_bget?gmx:100812330	gnl|BL_ORD_ID|10793 sp|Q42656|AGAL_COFAR Alpha-galactosidase OS=Coffea arabica PE=1 SV=1//0
GLYMA02G00810	325.275	278.535	0.2238	0.073326	0.50586	258.962	320.987	-0.30977	0.0053201	0.43336	212.427	223.649	-0.074272	0.066439	0.55306	164.713	217.335	-0.39997	0.29528	0.84832	256.438	275.377	-0.1028	0.23397	0.99984	98.9153	198.497	-1.0049	3.8984e-19	4.3411e-18	GO:0055114//GO:0008152//GO:0008150	oxidation-reduction process//metabolic process//biological_process	--	--	GO:0016616//GO:0016614//GO:0003824//GO:0003674//GO:0016491	oxidoreductase activity, acting on the CH-OH group of donors, NAD or NADP as acceptor//oxidoreductase activity, acting on CH-OH group of donors//catalytic activity//molecular_function//oxidoreductase activity	cytosolic malate dehydrogenase (EC:1.1.1.37); K00025 malate dehydrogenase [EC:1.1.1.37]	http://www.genome.jp/dbget-bin/www_bget?gmx:547963	gnl|BL_ORD_ID|224912 sp|O48905|MDHC_MEDSA Malate dehydrogenase, cytoplasmic OS=Medicago sativa GN=CMDH PE=1 SV=1//0
GLYMA07G30430	24.0275	15.6228	0.62103	0.18977	0.87359	17.0422	23.7108	-0.47643	0.27044	0.99998	59.5281	25.9981	1.1952	0.0017685	0.033191	68.2175	60.9036	0.16362	0.10719	0.51755	15.9995	15.4457	0.050822	0.99274	0.99984	3.93041	23.0743	-2.5535	2.7041e-06	9.6222e-06	GO:0044238//GO:0008202//GO:0055114//GO:0006694//GO:0071704//GO:0006629//GO:0008150//GO:0008152//GO:0008610//GO:0009058	primary metabolic process//steroid metabolic process//oxidation-reduction process//steroid biosynthetic process//organic substance metabolic process//lipid metabolic process//biological_process//metabolic process//lipid biosynthetic process//biosynthetic process	--	--	GO:0097159//GO:0016616//GO:0003674//GO:0003824//GO:0005488//GO:0016614//GO:0016491//GO:0003854//GO:0033764//GO:0048037//GO:0050662//GO:0016620//GO:0016903//GO:0051287//GO:0000166//GO:0016229	organic cyclic compound binding//oxidoreductase activity, acting on the CH-OH group of donors, NAD or NADP as acceptor//molecular_function//catalytic activity//binding//oxidoreductase activity, acting on CH-OH group of donors//oxidoreductase activity//3-beta-hydroxy-delta5-steroid dehydrogenase activity//steroid dehydrogenase activity, acting on the CH-OH group of donors, NAD or NADP as acceptor/…	malate dehydrogenase, glyoxysomal-like; K00026 malate dehydrogenase [EC:1.1.1.37]	http://www.genome.jp/dbget-bin/www_bget?gmx:100799793	gnl|BL_ORD_ID|224926 sp|P46488|MDHG_CUCSA Malate dehydrogenase, glyoxysomal OS=Cucumis sativus GN=MDHG PE=2 SV=1//0
GLYMA08G06820	34.4154	23.0458	0.57855	0.14145	0.75024	27.6638	33.9617	-0.29591	0.38377	0.99998	169.473	61.7557	1.4564	2.3197e-10	1.744e-08	110.139	173.389	-0.65469	0.01804	0.15951	11.7578	22.7845	-0.95444	0.047234	0.46293	8.35212	54.8105	-2.7142	1.3579e-13	1.0436e-12	GO:0006629//GO:0071704//GO:0006694//GO:0009058//GO:0008610//GO:0008152//GO:0008150//GO:0055114//GO:0008202//GO:0044238	lipid metabolic process//organic substance metabolic process//steroid biosynthetic process//biosynthetic process//lipid biosynthetic process//metabolic process//biological_process//oxidation-reduction process//steroid metabolic process//primary metabolic process	--	--	GO:0016620//GO:0050662//GO:0048037//GO:0000166//GO:0016229//GO:0051287//GO:0016903//GO:0016614//GO:0005488//GO:0003824//GO:0003674//GO:0097159//GO:0016616//GO:0033764//GO:0003854//GO:0016491	oxidoreductase activity, acting on the aldehyde or oxo group of donors, NAD or NADP as acceptor//coenzyme binding//cofactor binding//nucleotide binding//steroid dehydrogenase activity//NAD binding//oxidoreductase activity, acting on the aldehyde or oxo group of donors//oxidoreductase activity, acting on CH-OH group of donors//binding//catalytic activity//molecular_function//organic cyclic compoun…	peroxisomal malate dehydrogenase; K00026 malate dehydrogenase [EC:1.1.1.37]	http://www.genome.jp/dbget-bin/www_bget?gmx:100170735	gnl|BL_ORD_ID|224926 sp|P46488|MDHG_CUCSA Malate dehydrogenase, glyoxysomal OS=Cucumis sativus GN=MDHG PE=2 SV=1//0
GLYMA10G00920	293.118	224.503	0.38475	0.0035363	0.052641	245.249	289.254	-0.23809	0.035275	0.99998	196.46	201.916	-0.039518	0.13006	0.82177	127.67	200.999	-0.65478	0.010875	0.10908	245.053	221.957	0.14281	0.46923	0.99984	81.556	179.208	-1.1358	1.967e-19	2.2258e-18	GO:0006022//GO:0071704//GO:0006807//GO:0008150//GO:0008152//GO:0055114//GO:0006030//GO:0043170//GO:0006040	aminoglycan metabolic process//organic substance metabolic process//nitrogen compound metabolic process//biological_process//metabolic process//oxidation-reduction process//chitin metabolic process//macromolecule metabolic process//amino sugar metabolic process	GO:0005575//GO:0005576	cellular_component//extracellular region	GO:0008061//GO:0016616//GO:0003824//GO:0003674//GO:0005488//GO:0016614//GO:0016491	chitin binding//oxidoreductase activity, acting on the CH-OH group of donors, NAD or NADP as acceptor//catalytic activity//molecular_function//binding//oxidoreductase activity, acting on CH-OH group of donors//oxidoreductase activity	malate dehydrogenase, cytoplasmic-like; K00025 malate dehydrogenase [EC:1.1.1.37]	http://www.genome.jp/dbget-bin/www_bget?gmx:100811402	gnl|BL_ORD_ID|225440 sp|Q9FSF0|MDH_TOBAC Malate dehydrogenase OS=Nicotiana tabacum GN=MD1 PE=1 SV=1//0
GLYMA17G13730	7.7683	7.59563	0.032429	0.9792	0.99881	10.2253	7.66589	0.41562	0.56895	0.99998	15.3593	5.65889	1.4405	0.058815	0.51091	13.11	15.7142	-0.2614	0.97568	0.99875	4.76264	7.50951	-0.65696	0.39935	0.99984	216.5	5.02247	5.4298	4.5905e-44	1.3054e-42	GO:0044238//GO:0032787//GO:0046487//GO:0006081//GO:0005975//GO:0044237//GO:0019752//GO:0006097//GO:0009987//GO:0006725//GO:0071704//GO:0044262//GO:0043436//GO:0044281//GO:0006082//GO:0008150//GO:0008152	primary metabolic process//monocarboxylic acid metabolic process//glyoxylate metabolic process//cellular aldehyde metabolic process//carbohydrate metabolic process//cellular metabolic process//carboxylic acid metabolic process//glyoxylate cycle//cellular process//cellular aromatic compound metabolic process//organic substance metabolic process//cellular carbohydrate metabolic process//oxoacid met…	--	--	GO:0003824//GO:0003674//GO:0016740//GO:0046912//GO:0004474//GO:0016829//GO:0016830//GO:0016746	catalytic activity//molecular_function//transferase activity//transferase activity, transferring acyl groups, acyl groups converted into alkyl on transfer//malate synthase activity//lyase activity//carbon-carbon lyase activity//transferase activity, transferring acyl groups	MS; malate synthase; K01638 malate synthase [EC:2.3.3.9]	http://www.genome.jp/dbget-bin/www_bget?gmx:732628	gnl|BL_ORD_ID|222320 sp|P45458|MASY_SOYBN Malate synthase, glyoxysomal (Fragment) OS=Glycine max PE=2 SV=1//0
GLYMA02G45790	4.24547	5.00621	-0.2378	0.79164	0.99881	3.4877	4.1895	-0.2645	0.78141	0.99998	2.8636	3.44454	-0.26648	0.69845	0.99929	10.0611	2.92976	1.7799	0.020517	0.17471	8.48345	4.94945	0.77738	0.36156	0.99984	47.1649	3.05716	3.9475	4.536e-09	2.3075e-08	GO:0044262//GO:0071704//GO:0009987//GO:0008150//GO:0008152//GO:0044238//GO:0005975//GO:0044237	cellular carbohydrate metabolic process//organic substance metabolic process//cellular process//biological_process//metabolic process//primary metabolic process//carbohydrate metabolic process//cellular metabolic process	--	--	GO:0016746//GO:0003824//GO:0003674//GO:0016740//GO:0046912	transferase activity, transferring acyl groups//catalytic activity//molecular_function//transferase activity//transferase activity, transferring acyl groups, acyl groups converted into alkyl on transfer	citrate synthase, glyoxysomal-like; K01647 citrate synthase [EC:2.3.3.1]	http://www.genome.jp/dbget-bin/www_bget?gmx:100784332	gnl|BL_ORD_ID|85323 sp|P49299|CYSZ_CUCMA Citrate synthase, glyoxysomal OS=Cucurbita maxima PE=1 SV=1//0
GLYMA08G16770	45.1645	124.206	-1.4595	4.1809e-10	2.7974e-08	42.8829	44.5691	-0.055642	0.79369	0.99998	31.0657	34.3634	-0.14555	0.36258	0.99929	36.8908	31.7835	0.21498	0.18626	0.69325	193.11	122.798	0.65314	0.00022211	0.0070918	490.974	30.4988	4.0088	6.0865e-81	3.8032e-79	GO:0044238//GO:0044237//GO:0005975//GO:0044262//GO:0071704//GO:0009987//GO:0008152//GO:0008150	primary metabolic process//cellular metabolic process//carbohydrate metabolic process//cellular carbohydrate metabolic process//organic substance metabolic process//cellular process//metabolic process//biological_process	--	--	GO:0016740//GO:0003674//GO:0003824//GO:0046912//GO:0016746	transferase activity//molecular_function//catalytic activity//transferase activity, transferring acyl groups, acyl groups converted into alkyl on transfer//transferase activity, transferring acyl groups	citrate synthase, mitochondrial-like; K01647 citrate synthase [EC:2.3.3.1]	http://www.genome.jp/dbget-bin/www_bget?gmx:100781418	gnl|BL_ORD_ID|62387 sp|P49298|CISY_CITMA Citrate synthase, mitochondrial OS=Citrus maxima GN=CIT PE=2 SV=1//0
GLYMA08G42400	32.2475	28.8289	0.16167	0.68788	0.99881	27.3468	31.8224	-0.21867	0.51644	0.99998	69.0734	26.5722	1.3782	0.00011782	0.0031623	27.2108	70.6694	-1.3769	0.00023284	0.0045535	38.5476	28.502	0.43558	0.27176	0.99984	141.659	23.5838	2.5866	9.0877e-15	7.6233e-14	GO:0008150//GO:0008152//GO:0044262//GO:0071704//GO:0009987//GO:0005975//GO:0044237//GO:0044238	biological_process//metabolic process//cellular carbohydrate metabolic process//organic substance metabolic process//cellular process//carbohydrate metabolic process//cellular metabolic process//primary metabolic process	--	--	GO:0016746//GO:0046912//GO:0003824//GO:0003674//GO:0016740	transferase activity, transferring acyl groups//transferase activity, transferring acyl groups, acyl groups converted into alkyl on transfer//catalytic activity//molecular_function//transferase activity	citrate synthase, glyoxysomal-like; K01647 citrate synthase [EC:2.3.3.1]	http://www.genome.jp/dbget-bin/www_bget?gmx:100775180	gnl|BL_ORD_ID|85323 sp|P49299|CYSZ_CUCMA Citrate synthase, glyoxysomal OS=Cucurbita maxima PE=1 SV=1//0
GLYMA14G03000	16.2592	19.248	-0.24345	0.59669	0.99881	12.8411	16.0449	-0.32135	0.52006	0.99998	10.066	10.7437	-0.094003	0.66568	0.99929	20.2747	10.2986	0.97724	0.022528	0.18658	25.0783	19.0298	0.39818	0.41994	0.99984	68.4546	9.53542	2.8438	6.7947e-09	3.3949e-08	GO:0044262//GO:0071704//GO:0009987//GO:0008152//GO:0008150//GO:0044238//GO:0044237//GO:0005975	cellular carbohydrate metabolic process//organic substance metabolic process//cellular process//metabolic process//biological_process//primary metabolic process//cellular metabolic process//carbohydrate metabolic process	--	--	GO:0016746//GO:0016740//GO:0003674//GO:0003824//GO:0046912	transferase activity, transferring acyl groups//transferase activity//molecular_function//catalytic activity//transferase activity, transferring acyl groups, acyl groups converted into alkyl on transfer	peroxisomal citrate synthase; K01647 citrate synthase [EC:2.3.3.1]	http://www.genome.jp/dbget-bin/www_bget?gmx:100170739	gnl|BL_ORD_ID|85323 sp|P49299|CYSZ_CUCMA Citrate synthase, glyoxysomal OS=Cucurbita maxima PE=1 SV=1//0
GLYMA15G42301	32.3378	48.4221	-0.58244	0.066263	0.47422	25.0481	31.9115	-0.34938	0.32914	0.99998	23.4294	24.4399	-0.060914	0.56459	0.99929	25.3815	23.9708	0.0825	0.42446	0.95363	79.551	47.8731	0.73266	0.0082033	0.13529	74.8416	21.6913	1.7867	7.4051e-05	0.00020879	GO:0044237//GO:0005975//GO:0044238//GO:0008152//GO:0008150//GO:0009987//GO:0044262//GO:0071704	cellular metabolic process//carbohydrate metabolic process//primary metabolic process//metabolic process//biological_process//cellular process//cellular carbohydrate metabolic process//organic substance metabolic process	--	--	GO:0046912//GO:0016740//GO:0003824//GO:0003674//GO:0016746	transferase activity, transferring acyl groups, acyl groups converted into alkyl on transfer//transferase activity//catalytic activity//molecular_function//transferase activity, transferring acyl groups	putative mitochondrial citrate synthase; K01647 citrate synthase [EC:2.3.3.1]	http://www.genome.jp/dbget-bin/www_bget?gmx:100499624	gnl|BL_ORD_ID|62387 sp|P49298|CISY_CITMA Citrate synthase, mitochondrial OS=Citrus maxima GN=CIT PE=2 SV=1//0
GLYMA01G36750	121.222	133.873	-0.14322	0.38674	0.99881	92.8997	119.624	-0.36475	0.049787	0.99998	80.7881	67.8247	0.25233	0.75725	0.99929	85.291	82.6548	0.045294	0.19147	0.7026	229.946	132.355	0.79688	1.1689e-06	6.574e-05	235.988	60.1969	1.971	5.7157e-15	4.8717e-14	GO:0009987//GO:0006725//GO:0006260//GO:0006259//GO:0044260//GO:0006807//GO:0071704//GO:0006139//GO:0034641//GO:0008152//GO:0008150//GO:0009059//GO:0009058//GO:0090304//GO:0043170//GO:0044238//GO:0006278//GO:0044249//GO:0044237//GO:0046483//GO:0034645	cellular process//cellular aromatic compound metabolic process//DNA replication//DNA metabolic process//cellular macromolecule metabolic process//nitrogen compound metabolic process//organic substance metabolic process//nucleobase-containing compound metabolic process//cellular nitrogen compound metabolic process//metabolic process//biological_process//macromolecule biosynthetic process//biosynth…	--	--	GO:0043167//GO:0003964//GO:0003723//GO:0046872//GO:0034061//GO:0016772//GO:0016779//GO:0097159//GO:0016740//GO:0005488//GO:0003674//GO:0003824//GO:0003676//GO:0043169	ion binding//RNA-directed DNA polymerase activity//RNA binding//metal ion binding//DNA polymerase activity//transferase activity, transferring phosphorus-containing groups//nucleotidyltransferase activity//organic cyclic compound binding//transferase activity//binding//molecular_function//catalytic activity//nucleic acid binding//cation binding	ACO; aconitase; K01681 aconitate hydratase [EC:4.2.1.3]	http://www.genome.jp/dbget-bin/www_bget?gmx:100499625	gnl|BL_ORD_ID|6260 sp|Q42560|ACO1_ARATH Aconitate hydratase 1 OS=Arabidopsis thaliana GN=ACO1 PE=1 SV=2//0
GLYMA11G08550	111.466	130.42	-0.22656	0.19682	0.88979	92.4242	109.997	-0.25112	0.17405	0.99998	75.408	55.8508	0.43314	0.31537	0.99929	107.7	77.1504	0.48127	0.00066177	0.011087	131.345	128.942	0.026639	0.91318	0.99984	214.044	49.5696	2.1104	1.7241e-15	1.519e-14	GO:0008152//GO:0008150	metabolic process//biological_process	--	--	GO:0046872//GO:0043167//GO:0043169//GO:0005488//GO:0003674	metal ion binding//ion binding//cation binding//binding//molecular_function	aconitate hydratase, cytoplasmic-like; K01681 aconitate hydratase [EC:4.2.1.3]	http://www.genome.jp/dbget-bin/www_bget?gmx:100811955	gnl|BL_ORD_ID|6260 sp|Q42560|ACO1_ARATH Aconitate hydratase 1 OS=Arabidopsis thaliana GN=ACO1 PE=1 SV=2//0
GLYMA12G32000	99.8136	165.55	-0.72996	3.6241e-05	0.0010269	91.3144	98.4978	-0.10925	0.52147	0.99998	83.7385	71.4333	0.2293	0.82856	0.99929	81.7848	85.6734	-0.067014	0.42389	0.95363	268.643	163.673	0.71487	2.0639e-06	0.00011055	192.918	63.3996	1.6054	1.8702e-08	8.9001e-08	GO:0008150//GO:0008152	biological_process//metabolic process	--	--	GO:0003674//GO:0005488//GO:0043169//GO:0043167//GO:0046872	molecular_function//binding//cation binding//ion binding//metal ion binding	aconitate hydratase 2, mitochondrial-like; K01681 aconitate hydratase [EC:4.2.1.3]	http://www.genome.jp/dbget-bin/www_bget?gmx:100794803	gnl|BL_ORD_ID|6276 sp|P49608|ACOC_CUCMA Aconitate hydratase, cytoplasmic OS=Cucurbita maxima PE=2 SV=1//0
GLYMA13G38480	142.449	230.372	-0.69352	3.1198e-06	0.00011267	117.155	140.571	-0.26288	0.10986	0.99998	90.2467	92.1825	-0.030619	0.32575	0.99929	89.8642	92.3319	-0.039083	0.33449	0.88867	401.029	227.76	0.81619	5.2804e-11	5.9564e-09	218.465	81.8154	1.417	3.2878e-07	1.3411e-06	GO:0008152//GO:0008150	metabolic process//biological_process	--	--	GO:0046872//GO:0043167//GO:0005515//GO:0005488//GO:0003674//GO:0043169	metal ion binding//ion binding//protein binding//binding//molecular_function//cation binding	aconitate hydratase 2, mitochondrial-like; K01681 aconitate hydratase [EC:4.2.1.3]	http://www.genome.jp/dbget-bin/www_bget?gmx:100810088	gnl|BL_ORD_ID|6276 sp|P49608|ACOC_CUCMA Aconitate hydratase, cytoplasmic OS=Cucurbita maxima PE=2 SV=1//0
GLYMA06G45950	0	0	-1.5194	0.76894	0.99881	0	0	NA	NA	NA	NA	NA	NA	NA	NA	0	0	NA	NA	NA	0	0	-1.7825	0.73914	0.99984	47.1649	0	6.5596	4.9222e-11	3.0533e-10	GO:0033036//GO:0008152//GO:0051179//GO:0008150//GO:0006810//GO:0051641//GO:0046903//GO:0051649//GO:0015031//GO:0055085//GO:0009987//GO:0009306//GO:0045184//GO:0032940//GO:0071702//GO:0044097//GO:0071806//GO:0008104//GO:0051234//GO:0030255	macromolecule localization//metabolic process//localization//biological_process//transport//cellular localization//secretion//establishment of localization in cell//protein transport//transmembrane transport//cellular process//protein secretion//establishment of protein localization//secretion by cell//organic substance transport//secretion by the type IV secretion system//protein transmembrane t…	--	--	GO:0003674//GO:0003824	molecular_function//catalytic activity	ICL1, ICL; isocitrate lyase 1-like (EC:4.1.3.1); K01637 isocitrate lyase [EC:4.1.3.1]	http://www.genome.jp/dbget-bin/www_bget?gmx:100789036	gnl|BL_ORD_ID|5365 sp|P45456|ACEA1_SOYBN Isocitrate lyase 1 (Fragment) OS=Glycine max GN=ICL1 PE=2 SV=1//0
GLYMA05G26660	0	10.7892	-4.5783	0.00082698	0.015649	0	0	-0.90631	0.79451	0.99998	0	0	2.0814	0.70146	0.99929	0	0	0.77994	0.73137	0.99875	3.49756	10.6669	-1.6087	0.044994	0.44798	92.8559	0	10.317	6.0296e-15	5.1259e-14	GO:0008150//GO:0008152//GO:0009987//GO:0071704//GO:0006082//GO:0044281//GO:0043436//GO:0044237//GO:0019752	biological_process//metabolic process//cellular process//organic substance metabolic process//organic acid metabolic process//small molecule metabolic process//oxoacid metabolic process//cellular metabolic process//carboxylic acid metabolic process	--	--	GO:0016830//GO:0016829//GO:0048037//GO:0043167//GO:0016831//GO:0030170//GO:0043168//GO:0003674//GO:0003824//GO:0005488	carbon-carbon lyase activity//lyase activity//cofactor binding//ion binding//carboxy-lyase activity//pyridoxal phosphate binding//anion binding//molecular_function//catalytic activity//binding	glutamate decarboxylase 1-like; K01580 glutamate decarboxylase [EC:4.1.1.15]	http://www.genome.jp/dbget-bin/www_bget?gmx:100812201	gnl|BL_ORD_ID|89984 sp|Q9ZPS3|DCE4_ARATH Glutamate decarboxylase 4 OS=Arabidopsis thaliana GN=GAD4 PE=1 SV=1//0
GLYMA08G09660	4.60678	11.0482	-1.262	0.095031	0.5971	1.58532	4.54605	-1.5198	0.21473	0.99998	0	0	-1.9186	0.54996	0.99929	5.71655	0	5.0088	0.0096167	0.099403	6.10213	10.9229	-0.83997	0.21459	0.99984	188.987	0	8.3423	6.2283e-36	1.3918e-34	GO:0044237//GO:0019752//GO:0009987//GO:0043436//GO:0044281//GO:0006082//GO:0071704//GO:0008150//GO:0008152	cellular metabolic process//carboxylic acid metabolic process//cellular process//oxoacid metabolic process//small molecule metabolic process//organic acid metabolic process//organic substance metabolic process//biological_process//metabolic process	--	--	GO:0030234//GO:0061135//GO:0043168//GO:0003824//GO:0003674//GO:0005488//GO:0061134//GO:0016831//GO:0048551//GO:0010576//GO:0030170//GO:0030414//GO:0043167//GO:0004866//GO:0048037//GO:0016829//GO:0004857//GO:0016830//GO:0008191	enzyme regulator activity//endopeptidase regulator activity//anion binding//catalytic activity//molecular_function//binding//peptidase regulator activity//carboxy-lyase activity//metalloenzyme inhibitor activity//metalloenzyme regulator activity//pyridoxal phosphate binding//peptidase inhibitor activity//ion binding//endopeptidase inhibitor activity//cofactor binding//lyase activity//enzyme inhib…	glutamate decarboxylase 1-like; K01580 glutamate decarboxylase [EC:4.1.1.15]	http://www.genome.jp/dbget-bin/www_bget?gmx:100781791	gnl|BL_ORD_ID|89967 sp|Q42521|DCE1_ARATH Glutamate decarboxylase 1 OS=Arabidopsis thaliana GN=GAD1 PE=1 SV=2//0
GLYMA08G09670	2.25823	11.3071	-2.324	0.010022	0.12075	0	2.22846	-4.8132	0.1242	0.99998	0	0	0.081439	0.9889	0.99929	0	0	3.2394	0.37151	0.91916	1.48833	11.1789	-2.909	0.0034395	0.068077	65.3431	0	9.8101	1.2262e-11	8.0087e-11	GO:0006810//GO:0008150//GO:0008152//GO:0051179//GO:0009987//GO:0071704//GO:0043436//GO:0006082//GO:0044281//GO:0044237//GO:0019752//GO:0051234	transport//biological_process//metabolic process//localization//cellular process//organic substance metabolic process//oxoacid metabolic process//organic acid metabolic process//small molecule metabolic process//cellular metabolic process//carboxylic acid metabolic process//establishment of localization	GO:0044464//GO:0005575//GO:0005623//GO:0005622	cell part//cellular_component//cell//intracellular	GO:0016830//GO:0048037//GO:0016829//GO:0043167//GO:0005515//GO:0046914//GO:0046872//GO:0008270//GO:0016831//GO:0030170//GO:0043169//GO:0043168//GO:0003824//GO:0003674//GO:0005488	carbon-carbon lyase activity//cofactor binding//lyase activity//ion binding//protein binding//transition metal ion binding//metal ion binding//zinc ion binding//carboxy-lyase activity//pyridoxal phosphate binding//cation binding//anion binding//catalytic activity//molecular_function//binding	glutamate decarboxylase 1-like; K01580 glutamate decarboxylase [EC:4.1.1.15]	http://www.genome.jp/dbget-bin/www_bget?gmx:100782330	gnl|BL_ORD_ID|89967 sp|Q42521|DCE1_ARATH Glutamate decarboxylase 1 OS=Arabidopsis thaliana GN=GAD1 PE=1 SV=2//0
GLYMA16G34450	227.9	135.599	0.74905	1.7345e-06	6.651e-05	200.226	224.896	-0.16763	0.16886	0.99998	235.249	265.886	-0.17662	0.0057748	0.08928	194.287	240.684	-0.30896	0.64429	0.99875	113.559	134.062	-0.23945	0.11994	0.81241	9.49849	235.983	-4.6348	7.2178e-69	3.65e-67	GO:0044237//GO:0019752//GO:0008150//GO:0008152//GO:0009987//GO:0043436//GO:0006082//GO:0044281//GO:0071704	cellular metabolic process//carboxylic acid metabolic process//biological_process//metabolic process//cellular process//oxoacid metabolic process//organic acid metabolic process//small molecule metabolic process//organic substance metabolic process	GO:0043234//GO:0032991//GO:0009512//GO:0005623//GO:0009579//GO:0005622//GO:0044464//GO:0005575//GO:0044436//GO:0044424	protein complex//macromolecular complex//cytochrome b6f complex//cell//thylakoid//intracellular//cell part//cellular_component//thylakoid part//intracellular part	GO:0016831//GO:0030170//GO:0043168//GO:0003674//GO:0003824//GO:0005488//GO:0016830//GO:0043167//GO:0048037//GO:0016829	carboxy-lyase activity//pyridoxal phosphate binding//anion binding//molecular_function//catalytic activity//binding//carbon-carbon lyase activity//ion binding//cofactor binding//lyase activity	glutamate decarboxylase-like; K01580 glutamate decarboxylase [EC:4.1.1.15]	http://www.genome.jp/dbget-bin/www_bget?gmx:100783047	gnl|BL_ORD_ID|90003 sp|P54767|DCE_SOLLC Glutamate decarboxylase OS=Solanum lycopersicum PE=1 SV=1//0
GLYMA18G04940	248.405	199.385	0.31714	0.026263	0.25165	206.646	245.13	-0.24638	0.045916	0.99998	453.663	189.778	1.2573	1.2776e-19	2.6326e-17	312.81	464.145	-0.56929	0.0018796	0.026657	76.7976	197.125	-1.36	2.081e-14	3.2255e-12	16.868	168.435	-3.3198	1.0234e-43	2.881e-42	GO:0009987//GO:0043436//GO:0044281//GO:0006082//GO:0071704//GO:0008150//GO:0008152//GO:0044237//GO:0019752	cellular process//oxoacid metabolic process//small molecule metabolic process//organic acid metabolic process//organic substance metabolic process//biological_process//metabolic process//cellular metabolic process//carboxylic acid metabolic process	--	--	GO:0043167//GO:0048037//GO:0016829//GO:0016830//GO:0043168//GO:0003824//GO:0003674//GO:0005488//GO:0016831//GO:0030170	ion binding//cofactor binding//lyase activity//carbon-carbon lyase activity//anion binding//catalytic activity//molecular_function//binding//carboxy-lyase activity//pyridoxal phosphate binding	GAD; GAD protein; K01580 glutamate decarboxylase [EC:4.1.1.15]	http://www.genome.jp/dbget-bin/www_bget?gmx:547724	gnl|BL_ORD_ID|89984 sp|Q9ZPS3|DCE4_ARATH Glutamate decarboxylase 4 OS=Arabidopsis thaliana GN=GAD4 PE=1 SV=1//0
GLYMA18G08950	NA	NA	NA	NA	NA	NA	NA	NA	NA	NA	NA	NA	NA	NA	NA	5.10679	0	3.3524	0.025557	0.20436	NA	NA	NA	NA	NA	38.1577	0	6.2539	3.2524e-09	1.6811e-08	GO:0055114//GO:0008152//GO:0008150	oxidation-reduction process//metabolic process//biological_process	--	--	GO:0097159//GO:0005488//GO:0003674//GO:0003824//GO:0016491//GO:0043169//GO:0043167//GO:0020037//GO:0016705//GO:0046872//GO:0046914//GO:0005506//GO:0046906	organic cyclic compound binding//binding//molecular_function//catalytic activity//oxidoreductase activity//cation binding//ion binding//heme binding//oxidoreductase activity, acting on paired donors, with incorporation or reduction of molecular oxygen//metal ion binding//transition metal ion binding//iron ion binding//tetrapyrrole binding	cytochrome P450 71D9-like; K13267 flavonoid 6-hydroxylase [EC:1.14.13.-]	http://www.genome.jp/dbget-bin/www_bget?gmx:100814284	gnl|BL_ORD_ID|47055 sp|O81971|C71D9_SOYBN Cytochrome P450 71D9 OS=Glycine max GN=CYP71D9 PE=2 SV=1//0
GLYMA20G24810	29.2666	21.4922	0.44544	0.28873	0.99881	30.0418	28.8808	0.056862	0.93257	0.99998	4.07846	42.7287	-3.3891	2.0118e-10	1.5362e-08	15.4728	4.17269	1.8907	0.0029532	0.038645	54.3983	21.2485	1.3562	0.00018092	0.0059256	630.34	37.9233	4.055	1.9834e-104	1.7515e-102	GO:0008150//GO:0008152//GO:0055114	biological_process//metabolic process//oxidation-reduction process	--	--	GO:0046914//GO:0046872//GO:0016705//GO:0020037//GO:0043167//GO:0046906//GO:0005506//GO:0003674//GO:0003824//GO:0005488//GO:0097159//GO:0043169//GO:0016491	transition metal ion binding//metal ion binding//oxidoreductase activity, acting on paired donors, with incorporation or reduction of molecular oxygen//heme binding//ion binding//tetrapyrrole binding//iron ion binding//molecular_function//catalytic activity//binding//organic cyclic compound binding//cation binding//oxidoreductase activity	trans-cinnamate 4-monooxygenase-like; K00487 trans-cinnamate 4-monooxygenase [EC:1.14.13.11]	http://www.genome.jp/dbget-bin/www_bget?gmx:100812188	gnl|BL_ORD_ID|47133 sp|H2DH22|C7A10_PANGI Cytochrome P450 CYP73A100 OS=Panax ginseng PE=2 SV=1//0
GLYMA02G47940	15.9882	43.7612	-1.4526	0.00021971	0.0050459	16.4081	15.7775	0.056539	0.95064	0.99998	9.37177	16.6486	-0.82901	0.080463	0.6226	12.9575	9.58832	0.43444	0.26535	0.81336	75.0116	43.265	0.79391	0.0056653	0.10046	139.038	14.7763	3.2341	1.9042e-19	2.156e-18	GO:0008150//GO:0008152//GO:0009058	biological_process//metabolic process//biosynthetic process	--	--	GO:0016829//GO:0003824//GO:0003674//GO:0016840//GO:0016841	lyase activity//catalytic activity//molecular_function//carbon-nitrogen lyase activity//ammonia-lyase activity	phenylalanine ammonia-lyase class 3-like; K10775 phenylalanine ammonia-lyase [EC:4.3.1.24]	http://www.genome.jp/dbget-bin/www_bget?gmx:100787872	gnl|BL_ORD_ID|283602 sp|P19143|PAL3_PHAVU Phenylalanine ammonia-lyase class 3 OS=Phaseolus vulgaris PE=3 SV=1//0
GLYMA03G33880	16.8012	86.7455	-2.3682	5.5099e-13	5.0539e-11	8.48146	16.5797	-0.96703	0.094033	0.99998	4.68589	8.77538	-0.90514	0.17797	0.9564	7.92695	4.79416	0.72549	0.23674	0.7752	99.048	85.762	0.20779	0.44682	0.99984	116.275	7.78847	3.9001	5.5019e-20	6.4218e-19	GO:0016226//GO:0016043//GO:0031163//GO:0022607//GO:0044085//GO:0051704//GO:0071840//GO:0009058//GO:0008150//GO:0008152//GO:0009405	iron-sulfur cluster assembly//cellular component organization//metallo-sulfur cluster assembly//cellular component assembly//cellular component biogenesis//multi-organism process//cellular component organization or biogenesis//biosynthetic process//biological_process//metabolic process//pathogenesis	GO:0005576//GO:0005575	extracellular region//cellular_component	GO:0003824//GO:0003674//GO:0016840//GO:0016841//GO:0016829	catalytic activity//molecular_function//carbon-nitrogen lyase activity//ammonia-lyase activity//lyase activity	phenylalanine ammonia-lyase 1-like; K10775 phenylalanine ammonia-lyase [EC:4.3.1.24]	http://www.genome.jp/dbget-bin/www_bget?gmx:100787902	gnl|BL_ORD_ID|283584 sp|P27991|PAL1_SOYBN Phenylalanine ammonia-lyase 1 OS=Glycine max GN=PAL1 PE=3 SV=1//0
GLYMA03G33890	32.0668	151.913	-2.2441	2.3867e-20	3.9685e-18	28.7736	31.6441	-0.13719	0.66223	0.99998	6.59495	9.34947	-0.50352	0.34801	0.99929	16.4637	6.74733	1.2869	0.014606	0.13612	207.249	150.19	0.46458	0.0064391	0.11104	340.799	8.298	5.36	4.9153e-68	2.4416e-66	GO:0031163//GO:0016043//GO:0016226//GO:0009405//GO:0008150//GO:0008152//GO:0009058//GO:0071840//GO:0051704//GO:0022607//GO:0044085	metallo-sulfur cluster assembly//cellular component organization//iron-sulfur cluster assembly//pathogenesis//biological_process//metabolic process//biosynthetic process//cellular component organization or biogenesis//multi-organism process//cellular component assembly//cellular component biogenesis	GO:0005576//GO:0005575	extracellular region//cellular_component	GO:0016841//GO:0016840//GO:0003674//GO:0003824//GO:0016829	ammonia-lyase activity//carbon-nitrogen lyase activity//molecular_function//catalytic activity//lyase activity	phenylalanine ammonia-lyase 1-like; K10775 phenylalanine ammonia-lyase [EC:4.3.1.24]	http://www.genome.jp/dbget-bin/www_bget?gmx:100788438	gnl|BL_ORD_ID|283584 sp|P27991|PAL1_SOYBN Phenylalanine ammonia-lyase 1 OS=Glycine max GN=PAL1 PE=3 SV=1//0
GLYMA13G20800	420.843	564.148	-0.42279	2.3751e-06	8.7636e-05	384.361	415.295	-0.11168	0.1803	0.99998	198.543	222.993	-0.16755	0.013616	0.17824	187.198	203.13	-0.11784	0.38315	0.92984	811.212	557.752	0.54046	3.2543e-10	3.2682e-08	640.166	197.915	1.6936	1.0116e-27	1.7023e-26	GO:0015979//GO:0044237//GO:0009987//GO:0008150//GO:0008152//GO:0009058	photosynthesis//cellular metabolic process//cellular process//biological_process//metabolic process//biosynthetic process	GO:0005623//GO:0009523//GO:0005622//GO:0009579//GO:0032991//GO:0009521//GO:0043234//GO:0034357//GO:0009539//GO:0044424//GO:0044436//GO:0016020//GO:0044464//GO:0005575//GO:0044425	cell//photosystem II//intracellular//thylakoid//macromolecular complex//photosystem//protein complex//photosynthetic membrane//photosystem II reaction center//intracellular part//thylakoid part//membrane//cell part//cellular_component//membrane part	GO:0003824//GO:0003674//GO:0016841//GO:0016840//GO:0016829	catalytic activity//molecular_function//ammonia-lyase activity//carbon-nitrogen lyase activity//lyase activity	phenylalanine ammonia-lyase class 2-like; K10775 phenylalanine ammonia-lyase [EC:4.3.1.24]	http://www.genome.jp/dbget-bin/www_bget?gmx:100803857	gnl|BL_ORD_ID|283596 sp|P19142|PAL2_PHAVU Phenylalanine ammonia-lyase class 2 OS=Phaseolus vulgaris PE=3 SV=1//0
GLYMA19G36620	77.954	300.459	-1.9465	1.4425e-32	4.4382e-30	91.3144	76.9263	0.24737	0.31848	0.99998	43.9953	88.1639	-1.0028	4.7327e-06	0.00017371	54.4978	45.0118	0.27589	0.071846	0.40842	327.952	297.052	0.14277	0.40263	0.99984	268.251	78.2487	1.7774	8.6644e-14	6.7488e-13	GO:0008152//GO:0008150//GO:0009058	metabolic process//biological_process//biosynthetic process	--	--	GO:0016840//GO:0016841//GO:0003824//GO:0003674//GO:0016829	carbon-nitrogen lyase activity//ammonia-lyase activity//catalytic activity//molecular_function//lyase activity	phenylalanine ammonia-lyase 1-like; K10775 phenylalanine ammonia-lyase [EC:4.3.1.24]	http://www.genome.jp/dbget-bin/www_bget?gmx:100811101	gnl|BL_ORD_ID|283584 sp|P27991|PAL1_SOYBN Phenylalanine ammonia-lyase 1 OS=Glycine max GN=PAL1 PE=3 SV=1//0
GLYMA20G32135	71.1793	48.0769	0.56611	0.038204	0.32831	60.3214	70.2409	-0.21964	0.33321	0.99998	85.9079	107.601	-0.32483	0.015338	0.19642	25.5339	87.8929	-1.7833	2.0043e-07	7.7767e-06	44.2033	47.5318	-0.10474	0.61658	0.99984	44.0533	95.4998	-1.1162	6.7805e-11	4.1679e-10	GO:0051704//GO:0009058//GO:0008152//GO:0008150//GO:0009405	multi-organism process//biosynthetic process//metabolic process//biological_process//pathogenesis	--	--	GO:0042578//GO:0016829//GO:0016791//GO:0016788//GO:0003824//GO:0003674//GO:0016787//GO:0016840//GO:0016841	phosphoric ester hydrolase activity//lyase activity//phosphatase activity//hydrolase activity, acting on ester bonds//catalytic activity//molecular_function//hydrolase activity//carbon-nitrogen lyase activity//ammonia-lyase activity	phenylalanine ammonia-lyase 2-like; K10775 phenylalanine ammonia-lyase [EC:4.3.1.24]	http://www.genome.jp/dbget-bin/www_bget?gmx:100818777	gnl|BL_ORD_ID|283588 sp|Q9SMK9|PAL2_CICAR Phenylalanine ammonia-lyase 2 OS=Cicer arietinum GN=PAL2 PE=2 SV=1//0
GLYMA10G11680	45.0742	54.2052	-0.26613	0.3357	0.99881	32.4198	44.48	-0.45628	0.14599	0.99998	30.1979	31.575	-0.064332	0.5069	0.99929	28.8877	30.8957	-0.096952	0.69109	0.99875	38.1755	53.5906	-0.48933	0.077526	0.63426	10.6449	28.0239	-1.3965	8.0544e-05	0.0002256	GO:0006807//GO:0071704//GO:0008152//GO:0008150//GO:0055114//GO:0009308	nitrogen compound metabolic process//organic substance metabolic process//metabolic process//biological_process//oxidation-reduction process//amine metabolic process	GO:0005575//GO:0005576	cellular_component//extracellular region	GO:0005102//GO:0005179//GO:0048037//GO:0043167//GO:0005515//GO:0046914//GO:0008131//GO:0046872//GO:0005507//GO:0048038//GO:0016638//GO:0005488//GO:0003824//GO:0003674//GO:0016641//GO:0016491//GO:0043169	receptor binding//hormone activity//cofactor binding//ion binding//protein binding//transition metal ion binding//primary amine oxidase activity//metal ion binding//copper ion binding//quinone binding//oxidoreductase activity, acting on the CH-NH2 group of donors//binding//catalytic activity//molecular_function//oxidoreductase activity, acting on the CH-NH2 group of donors, oxygen as acceptor//ox…	primary amine oxidase-like; K00276 primary-amine oxidase [EC:1.4.3.21]	http://www.genome.jp/dbget-bin/www_bget?gmx:100804651	gnl|BL_ORD_ID|14355 sp|Q8H1H9|AMO_ARATH Primary amine oxidase OS=Arabidopsis thaliana GN=At1g62810 PE=2 SV=1//8.72732e-27
GLYMA18G20800	342.166	342.494	-0.0013794	0.89454	0.99881	314.131	337.656	-0.10419	0.25289	0.99998	195.245	153.364	0.34833	0.27476	0.99929	198.098	199.757	-0.012031	0.1066	0.51565	153.149	338.611	-1.1447	1.2593e-18	2.7304e-16	28.3317	136.116	-2.2644	1.8682e-27	3.1012e-26	GO:0032787//GO:0055114//GO:0044238//GO:0044255//GO:0044237//GO:0019541//GO:0009308//GO:0046395//GO:0046459//GO:0019752//GO:0019543//GO:0006631//GO:0009987//GO:0006629//GO:0043436//GO:0072329//GO:0044248//GO:0044281//GO:0006082//GO:0071704//GO:0044242//GO:0006807//GO:0044282//GO:0016054//GO:0016042//GO:0009056//GO:0009062//GO:0008150//GO:0008152//GO:0019626	monocarboxylic acid metabolic process//oxidation-reduction process//primary metabolic process//cellular lipid metabolic process//cellular metabolic process//propionate metabolic process//amine metabolic process//carboxylic acid catabolic process//short-chain fatty acid metabolic process//carboxylic acid metabolic process//propionate catabolic process//fatty acid metabolic process//cellular proces…	--	--	GO:0016638//GO:0016641//GO:0003824//GO:0003674//GO:0005488//GO:0016491//GO:0016835//GO:0043169//GO:0043167//GO:0048037//GO:0016829//GO:0046872//GO:0016836//GO:0008131//GO:0046914//GO:0005507//GO:0047547//GO:0048038	oxidoreductase activity, acting on the CH-NH2 group of donors//oxidoreductase activity, acting on the CH-NH2 group of donors, oxygen as acceptor//catalytic activity//molecular_function//binding//oxidoreductase activity//carbon-oxygen lyase activity//cation binding//ion binding//cofactor binding//lyase activity//metal ion binding//hydro-lyase activity//primary amine oxidase activity//transition me…	peroxisomal primary amine oxidase-like; K00276 primary-amine oxidase [EC:1.4.3.21]	http://www.genome.jp/dbget-bin/www_bget?gmx:100783091	gnl|BL_ORD_ID|14336 sp|Q07121|AMO1_ARTS1 Primary amine oxidase OS=Arthrobacter sp. (strain P1) GN=maoI PE=1 SV=1//9.87501e-156
GLYMA20G28346	9.39422	4.22938	1.1513	0.16137	0.80665	4.91449	9.27038	-0.91559	0.23099	0.99998	14.4048	20.5032	-0.50931	0.16148	0.91364	1.67686	14.7376	-3.1357	0.0015529	0.02284	2.08366	4.18143	-1.0049	0.37611	0.99984	0	18.1974	-5.7959	1.0652e-06	4.0441e-06	GO:0055114//GO:0009308//GO:0071704//GO:0006807//GO:0008152//GO:0008150	oxidation-reduction process//amine metabolic process//organic substance metabolic process//nitrogen compound metabolic process//metabolic process//biological_process	--	--	GO:0016638//GO:0016641//GO:0005488//GO:0003824//GO:0003674//GO:0016491//GO:0043169//GO:0043167//GO:0048037//GO:0046872//GO:0046914//GO:0008131//GO:0005507//GO:0048038	oxidoreductase activity, acting on the CH-NH2 group of donors//oxidoreductase activity, acting on the CH-NH2 group of donors, oxygen as acceptor//binding//catalytic activity//molecular_function//oxidoreductase activity//cation binding//ion binding//cofactor binding//metal ion binding//transition metal ion binding//primary amine oxidase activity//copper ion binding//quinone binding	primary amine oxidase-like; K00276 primary-amine oxidase [EC:1.4.3.21]	http://www.genome.jp/dbget-bin/www_bget?gmx:100799555	gnl|BL_ORD_ID|14361 sp|Q43077|AMO_PEA Primary amine oxidase OS=Pisum sativum PE=1 SV=1//0
GLYMA07G31280	8.58126	59.6429	-2.7971	5.6898e-11	4.1949e-09	39.633	8.46813	2.2266	3.8637e-06	0.0014896	1.73551	2.5424	-0.55083	0.60375	0.99929	0	1.77561	NA	NA	NA	6.47421	58.9667	-3.1871	2.4632e-12	3.265e-10	5.07678	2.25647	1.1698	0.55671	0.39169	GO:0008150//GO:0008152//GO:0055114	biological_process//metabolic process//oxidation-reduction process	--	--	GO:0016679//GO:0004097//GO:0016682//GO:0016491//GO:0003674//GO:0003824	oxidoreductase activity, acting on diphenols and related substances as donors//catechol oxidase activity//oxidoreductase activity, acting on diphenols and related substances as donors, oxygen as acceptor//oxidoreductase activity//molecular_function//catalytic activity	polyphenol oxidase A1, chloroplastic-like; K00422 polyphenol oxidase [EC:1.10.3.1]	http://www.genome.jp/dbget-bin/www_bget?gmx:100802289	gnl|BL_ORD_ID|304932 sp|Q06215|PPO_VICFA Polyphenol oxidase A1, chloroplastic OS=Vicia faba PE=1 SV=1//4.6848e-175
GLYMA04G14361	10.8395	98.2253	-3.1798	3.8962e-19	5.8933e-17	15.7739	10.6966	0.56039	0.34431	0.99998	0	0	1.0814	0.87847	0.99929	79.8031	0	8.812	6.233e-18	7.9792e-16	176.218	97.1116	0.85964	5.0916e-06	0.00024993	2121.77	0	14.831	4.012e-137	5.0787e-135	GO:0008150//GO:0008152//GO:0055114	biological_process//metabolic process//oxidation-reduction process	--	--	GO:0016679//GO:0004097//GO:0016682//GO:0016491//GO:0003674//GO:0003824	oxidoreductase activity, acting on diphenols and related substances as donors//catechol oxidase activity//oxidoreductase activity, acting on diphenols and related substances as donors, oxygen as acceptor//oxidoreductase activity//molecular_function//catalytic activity	polyphenol oxidase A1, chloroplastic-like; K00422 polyphenol oxidase [EC:1.10.3.1]	http://www.genome.jp/dbget-bin/www_bget?gmx:100802763	gnl|BL_ORD_ID|304930 sp|P43309|PPO_MALDO Polyphenol oxidase, chloroplastic OS=Malus domestica PE=2 SV=1//0
GLYMA06G42170	1.17428	2.07153	-0.81893	0.61049	0.99881	4.51816	1.1588	1.9631	0.15075	0.99998	28.2889	74.8778	-1.4043	1.363e-07	6.9659e-06	3.35371	28.9425	-3.1094	1.0123e-05	0.0002822	1.41391	2.04805	-0.53456	0.71041	0.99984	422.028	66.4568	2.6668	9.0199e-43	2.4962e-41	GO:0055114//GO:0008152//GO:0008150	oxidation-reduction process//metabolic process//biological_process	--	--	GO:0016491//GO:0003824//GO:0003674//GO:0016679//GO:0016682//GO:0004097	oxidoreductase activity//catalytic activity//molecular_function//oxidoreductase activity, acting on diphenols and related substances as donors//oxidoreductase activity, acting on diphenols and related substances as donors, oxygen as acceptor//catechol oxidase activity	polyphenol oxidase, chloroplastic-like; K00422 polyphenol oxidase [EC:1.10.3.1]	http://www.genome.jp/dbget-bin/www_bget?gmx:100792012	gnl|BL_ORD_ID|304930 sp|P43309|PPO_MALDO Polyphenol oxidase, chloroplastic OS=Malus domestica PE=2 SV=1//0
GLYMA07G31301	6.05205	0	2.6723	0.043612	0.35855	15.7739	5.97226	1.4012	0.035609	0.99998	14.6651	5.7409	1.353	0.08106	0.62486	0	15.0039	-7.6209	0.00018023	0.0036266	0	0	-2.072	0.4824	0.99984	0	5.09526	-3.3492	0.015622	0.024037	GO:0044267//GO:0043170//GO:0044238//GO:0055114//GO:0034645//GO:0044249//GO:0044237//GO:0006412//GO:0044260//GO:0071704//GO:0010467//GO:0009987//GO:0019538//GO:0008152//GO:0008150//GO:0009059//GO:0009058	cellular protein metabolic process//macromolecule metabolic process//primary metabolic process//oxidation-reduction process//cellular macromolecule biosynthetic process//cellular biosynthetic process//cellular metabolic process//translation//cellular macromolecule metabolic process//organic substance metabolic process//gene expression//cellular process//protein metabolic process//metabolic proces…	GO:0005739//GO:0005622//GO:0005623//GO:0043231//GO:0043228//GO:0032991//GO:0005840//GO:0044444//GO:0043229//GO:0044424//GO:0043227//GO:0005575//GO:0043226//GO:0043232//GO:0030529//GO:0005737//GO:0044464	mitochondrion//intracellular//cell//intracellular membrane-bounded organelle//non-membrane-bounded organelle//macromolecular complex//ribosome//cytoplasmic part//intracellular organelle//intracellular part//membrane-bounded organelle//cellular_component//organelle//intracellular non-membrane-bounded organelle//ribonucleoprotein complex//cytoplasm//cell part	GO:0003824//GO:0003674//GO:0005198//GO:0016491//GO:0003735//GO:0016682//GO:0004097//GO:0016679	catalytic activity//molecular_function//structural molecule activity//oxidoreductase activity//structural constituent of ribosome//oxidoreductase activity, acting on diphenols and related substances as donors, oxygen as acceptor//catechol oxidase activity//oxidoreductase activity, acting on diphenols and related substances as donors	polyphenol oxidase A1, chloroplastic-like; K00422 polyphenol oxidase [EC:1.10.3.1]	http://www.genome.jp/dbget-bin/www_bget?gmx:100803874	gnl|BL_ORD_ID|304932 sp|Q06215|PPO_VICFA Polyphenol oxidase A1, chloroplastic OS=Vicia faba PE=1 SV=1//1.55206e-128
GLYMA13G25150	17.7948	8.0272	1.1485	0.0544	0.41697	14.5849	17.5602	-0.26783	0.56577	0.99998	19.9584	23.7017	-0.248	0.32846	0.99929	0	20.4196	-6.4806	6.7732e-06	0.00019642	1.78599	7.93619	-2.1517	0.03659	0.39016	0	21.0362	-6.0051	1.7255e-07	7.3109e-07	GO:0008152//GO:0008150//GO:0055114	metabolic process//biological_process//oxidation-reduction process	--	--	GO:0016682//GO:0004097//GO:0016679//GO:0003824//GO:0003674//GO:0016491	oxidoreductase activity, acting on diphenols and related substances as donors, oxygen as acceptor//catechol oxidase activity//oxidoreductase activity, acting on diphenols and related substances as donors//catalytic activity//molecular_function//oxidoreductase activity	polyphenol oxidase A1, chloroplastic-like; K00422 polyphenol oxidase [EC:1.10.3.1]	http://www.genome.jp/dbget-bin/www_bget?gmx:100798184	gnl|BL_ORD_ID|304932 sp|Q06215|PPO_VICFA Polyphenol oxidase A1, chloroplastic OS=Vicia faba PE=1 SV=1//1.72651e-165
GLYMA13G25260	27.2794	6.99143	1.9642	0.00038017	0.0081576	28.298	26.9197	0.072033	0.90372	0.99998	25.9459	17.8788	0.53726	0.41481	0.99929	0	26.5454	-5.8591	2.6684e-07	1.0102e-05	1.04183	6.91216	-2.73	0.025805	0.30911	0	15.8681	-4.5983	5.5083e-06	1.8731e-05	GO:0055114//GO:0008150//GO:0008152	oxidation-reduction process//biological_process//metabolic process	--	--	GO:0003824//GO:0003674//GO:0016491//GO:0004097//GO:0016682//GO:0016679	catalytic activity//molecular_function//oxidoreductase activity//catechol oxidase activity//oxidoreductase activity, acting on diphenols and related substances as donors, oxygen as acceptor//oxidoreductase activity, acting on diphenols and related substances as donors	polyphenol oxidase A1, chloroplastic-like; K00422 polyphenol oxidase [EC:1.10.3.1]	http://www.genome.jp/dbget-bin/www_bget?gmx:100801369	gnl|BL_ORD_ID|304932 sp|Q06215|PPO_VICFA Polyphenol oxidase A1, chloroplastic OS=Vicia faba PE=1 SV=1//1.63711e-175
GLYMA18G45895	5.51007	0	3.189	0.035507	0.31137	3.17064	5.43743	-0.77815	0.42244	0.99998	28.9831	43.8769	-0.59825	0.022758	0.26206	5.41167	29.6528	-2.454	0.00011317	0.0024577	0	0	0.16504	0.96303	0.99984	1.31014	38.9424	-4.8936	8.4272e-13	6.0611e-12	GO:0050794//GO:0008152//GO:0008150//GO:0042549//GO:0050789//GO:0009987//GO:0065007//GO:0042548//GO:0010109//GO:0044237//GO:0031323//GO:0019684//GO:0043467//GO:0015979//GO:0055114//GO:0019222//GO:0006091	regulation of cellular process//metabolic process//biological_process//photosystem II stabilization//regulation of biological process//cellular process//biological regulation//regulation of photosynthesis, light reaction//regulation of photosynthesis//cellular metabolic process//regulation of cellular metabolic process//photosynthesis, light reaction//regulation of generation of precursor metabol…	GO:0044464//GO:0005575//GO:0044425//GO:0044424//GO:0009539//GO:0044436//GO:0016020//GO:0032991//GO:0009521//GO:0043234//GO:0034357//GO:0005623//GO:0009523//GO:0005622//GO:0009579	cell part//cellular_component//membrane part//intracellular part//photosystem II reaction center//thylakoid part//membrane//macromolecular complex//photosystem//protein complex//photosynthetic membrane//cell//photosystem II//intracellular//thylakoid	GO:0016679//GO:0016682//GO:0004097//GO:0016491//GO:0003674//GO:0003824	oxidoreductase activity, acting on diphenols and related substances as donors//oxidoreductase activity, acting on diphenols and related substances as donors, oxygen as acceptor//catechol oxidase activity//oxidoreductase activity//molecular_function//catalytic activity	PPOJH2; polyphenol oxidase; K00422 polyphenol oxidase [EC:1.10.3.1]	http://www.genome.jp/dbget-bin/www_bget?gmx:100037474	gnl|BL_ORD_ID|304930 sp|P43309|PPO_MALDO Polyphenol oxidase, chloroplastic OS=Malus domestica PE=2 SV=1//7.33689e-148
GLYMA15G07710	74.6118	52.1336	0.51719	0.051089	0.40054	35.0356	73.6282	-1.0714	0.00012803	0.024211	26.5534	55.3587	-1.0599	0.00016725	0.0042656	38.5677	27.1669	0.50554	0.036013	0.25954	17.1902	51.5425	-1.5842	1.3011e-05	0.00058406	2308.46	49.1329	5.5541	0	0	GO:0008152//GO:0008150//GO:0055114	metabolic process//biological_process//oxidation-reduction process	--	--	GO:0016682//GO:0004097//GO:0016679//GO:0003674//GO:0003824//GO:0016491	oxidoreductase activity, acting on diphenols and related substances as donors, oxygen as acceptor//catechol oxidase activity//oxidoreductase activity, acting on diphenols and related substances as donors//molecular_function//catalytic activity//oxidoreductase activity	polyphenol oxidase A1, chloroplastic-like; K00422 polyphenol oxidase [EC:1.10.3.1]	http://www.genome.jp/dbget-bin/www_bget?gmx:100803171	gnl|BL_ORD_ID|304932 sp|Q06215|PPO_VICFA Polyphenol oxidase A1, chloroplastic OS=Vicia faba PE=1 SV=1//0
GLYMA11G36200	23.3049	128.521	-2.4633	2.708e-19	4.1659e-17	22.1152	22.9977	-0.056448	0.84953	0.99998	0	0	-0.1816	0.90425	0.99929	5.18301	0	3.5455	0.021893	0.18295	225.705	127.064	0.82888	5.9372e-07	3.5739e-05	210.604	0	8.9136	9.8082e-38	2.3186e-36	GO:0006520//GO:0009058//GO:0008152//GO:0008150//GO:0009987//GO:0006082//GO:0044281//GO:0043436//GO:0006807//GO:0071704//GO:0044237//GO:0019752//GO:0044238	cellular amino acid metabolic process//biosynthetic process//metabolic process//biological_process//cellular process//organic acid metabolic process//small molecule metabolic process//oxoacid metabolic process//nitrogen compound metabolic process//organic substance metabolic process//cellular metabolic process//carboxylic acid metabolic process//primary metabolic process	--	--	GO:0043167//GO:0016829//GO:0048037//GO:0030170//GO:0043168//GO:0005488//GO:0003824//GO:0003674	ion binding//lyase activity//cofactor binding//pyridoxal phosphate binding//anion binding//binding//catalytic activity//molecular_function	bifunctional aspartate aminotransferase and glutamate/aspartate-prephenate aminotransferase-like; K15849 bifunctional aspartate aminotransferase and glutamate/aspartate-prephenate aminotransferase [EC:2.6.1.1 2.6.1.78 2.6.1.79]	http://www.genome.jp/dbget-bin/www_bget?gmx:100780254	gnl|BL_ORD_ID|286116 sp|E9L7A5|PAT_PETHY Bifunctional aspartate aminotransferase and glutamate/aspartate-prephenate aminotransferase OS=Petunia hybrida PE=1 SV=1//0
GLYMA05G31490	40.2868	38.4097	0.068835	0.86429	0.99881	39.5537	39.7557	-0.0073463	0.92034	0.99998	27.855	55.4407	-0.99301	0.00031229	0.0074293	22.4851	28.4986	-0.34192	0.8108	0.99875	33.3385	37.9742	-0.18783	0.49392	0.99984	20.7984	49.2057	-1.2424	8.0097e-07	3.1059e-06	GO:0044238//GO:0044237//GO:0019752//GO:0009987//GO:0043436//GO:0044281//GO:0006082//GO:0071704//GO:0006807//GO:0006520//GO:0009058//GO:0008152//GO:0008150	primary metabolic process//cellular metabolic process//carboxylic acid metabolic process//cellular process//oxoacid metabolic process//small molecule metabolic process//organic acid metabolic process//organic substance metabolic process//nitrogen compound metabolic process//cellular amino acid metabolic process//biosynthetic process//metabolic process//biological_process	--	--	GO:0097159//GO:0043168//GO:0005488//GO:0003824//GO:0003674//GO:0008270//GO:0003676//GO:0030170//GO:0043169//GO:0043167//GO:0016829//GO:0048037//GO:0003723//GO:0046872//GO:0046914	organic cyclic compound binding//anion binding//binding//catalytic activity//molecular_function//zinc ion binding//nucleic acid binding//pyridoxal phosphate binding//cation binding//ion binding//lyase activity//cofactor binding//RNA binding//metal ion binding//transition metal ion binding	bifunctional aspartate aminotransferase and glutamate/aspartate-prephenate aminotransferase-like; K15849 bifunctional aspartate aminotransferase and glutamate/aspartate-prephenate aminotransferase [EC:2.6.1.1 2.6.1.78 2.6.1.79]	http://www.genome.jp/dbget-bin/www_bget?gmx:100801361	gnl|BL_ORD_ID|286116 sp|E9L7A5|PAT_PETHY Bifunctional aspartate aminotransferase and glutamate/aspartate-prephenate aminotransferase OS=Petunia hybrida PE=1 SV=1//0
GLYMA06G08670	78.3153	71.2953	0.13549	0.60448	0.99881	80.8513	77.2829	0.065123	0.86139	0.99998	64.6479	88.902	-0.45961	0.0063625	0.096751	59.3759	66.1416	-0.15568	0.72839	0.99875	101.355	70.487	0.52399	0.031282	0.35136	310.502	78.9038	1.9764	2.6063e-19	2.9339e-18	GO:0009058//GO:0008152//GO:0008150	biosynthetic process//metabolic process//biological_process	--	--	GO:0030170//GO:0043168//GO:0005488//GO:0003674//GO:0043167//GO:0048037	pyridoxal phosphate binding//anion binding//binding//molecular_function//ion binding//cofactor binding	AAT; aspartate aminotransferase glyoxysomal isozyme AAT1 precursor (EC:2.6.1.1); K14454 aspartate aminotransferase, cytoplasmic [EC:2.6.1.1]	http://www.genome.jp/dbget-bin/www_bget?gmx:547509	gnl|BL_ORD_ID|3054 sp|P28011|AAT1_MEDSA Aspartate aminotransferase 1 OS=Medicago sativa GN=AAT-1 PE=1 SV=2//6.13721e-49
GLYMA01G32360	1.35494	0	1.1651	0.59125	0.99881	1.42679	1.33707	0.093692	0.96846	0.99998	3.47103	6.15097	-0.82545	0.28942	0.99929	4.19214	3.55123	0.23937	0.64037	0.99875	3.12548	0	2.3874	0.17977	0.98306	70.9112	5.45921	3.6992	3.3698e-12	2.3102e-11	GO:0008152//GO:0008150//GO:0009058	metabolic process//biological_process//biosynthetic process	--	--	GO:0048037//GO:0043167//GO:0030170//GO:0043168//GO:0005488//GO:0003674	cofactor binding//ion binding//pyridoxal phosphate binding//anion binding//binding//molecular_function	aspartate aminotransferase, mitochondrial-like; K14455 aspartate aminotransferase, mitochondrial [EC:2.6.1.1]	http://www.genome.jp/dbget-bin/www_bget?gmx:100814593	gnl|BL_ORD_ID|3052 sp|P46643|AAT1_ARATH Aspartate aminotransferase, mitochondrial OS=Arabidopsis thaliana GN=ASP1 PE=1 SV=1//0
GLYMA04G08560	44.0806	47.3	-0.1017	0.70345	0.99881	41.0598	43.4995	-0.083271	0.72996	0.99998	49.8092	59.3774	-0.2535	0.11754	0.77827	41.4641	50.9601	-0.29751	0.86129	0.99875	54.5471	46.7638	0.22211	0.53987	0.99984	125.609	52.6996	1.2531	0.001143	0.0024731	GO:0009058//GO:0008152//GO:0008150	biosynthetic process//metabolic process//biological_process	--	--	GO:0043167//GO:0048037//GO:0043168//GO:0005488//GO:0003674//GO:0030170	ion binding//cofactor binding//anion binding//binding//molecular_function//pyridoxal phosphate binding	AAT; aspartate aminotransferase glyoxysomal isozyme AAT1 precursor (EC:2.6.1.1); K14454 aspartate aminotransferase, cytoplasmic [EC:2.6.1.1]	http://www.genome.jp/dbget-bin/www_bget?gmx:547509	gnl|BL_ORD_ID|3054 sp|P28011|AAT1_MEDSA Aspartate aminotransferase 1 OS=Medicago sativa GN=AAT-1 PE=1 SV=2//0
GLYMA06G35585	0	1.29471	-2.8413	0.33056	0.99881	0	0	2.4156	0.45211	0.99998	2.16939	0	1.5554	0.44753	0.99929	1.67686	2.21952	-0.40449	0.9134	0.99875	3.42315	1.28003	1.4191	0.33021	0.99984	282.826	0	8.754	6.7386e-51	2.2954e-49	GO:0044238//GO:0044237//GO:0019752//GO:0009987//GO:0043436//GO:0044281//GO:0006082//GO:0071704//GO:0006807//GO:0006520//GO:0009058//GO:0008152//GO:0008150	primary metabolic process//cellular metabolic process//carboxylic acid metabolic process//cellular process//oxoacid metabolic process//small molecule metabolic process//organic acid metabolic process//organic substance metabolic process//nitrogen compound metabolic process//cellular amino acid metabolic process//biosynthetic process//metabolic process//biological_process	--	--	GO:0043168//GO:0005488//GO:0003824//GO:0003674//GO:0030170//GO:0043167//GO:0048037//GO:0016829	anion binding//binding//catalytic activity//molecular_function//pyridoxal phosphate binding//ion binding//cofactor binding//lyase activity	tyrosine aminotransferase (EC:2.6.1.5); K00815 tyrosine aminotransferase [EC:2.6.1.5]	http://www.genome.jp/dbget-bin/www_bget?gmx:732650	gnl|BL_ORD_ID|454378 sp|Q9FN30|TAT2_ARATH Probable aminotransferase TAT2 OS=Arabidopsis thaliana GN=At5g53970 PE=2 SV=1//0
GLYMA14G03410	60.3398	47.8179	0.33556	0.24691	0.9819	58.7361	59.5443	-0.019717	0.86598	0.99998	91.6351	36.8238	1.3153	2.153e-05	0.00069409	72.6383	93.7524	-0.36812	0.58292	0.99875	21.3575	47.2758	-1.1464	0.00098437	0.024627	351.117	32.6825	3.4254	7.7024e-50	2.5571e-48	--	--	--	--	--	--	4-hydroxyphenylpyruvate dioxygenase (EC:1.13.11.27); K00457 4-hydroxyphenylpyruvate dioxygenase [EC:1.13.11.27]	http://www.genome.jp/dbget-bin/www_bget?gmx:100101901	gnl|BL_ORD_ID|174982 sp|O23920|HPPD_DAUCA 4-hydroxyphenylpyruvate dioxygenase OS=Daucus carota PE=2 SV=1//7.04882e-15
GLYMA13G05830	22.5823	22.7869	-0.013014	0.95114	0.99881	19.1824	22.2846	-0.21626	0.5907	0.99998	21.0865	23.1276	-0.1333	0.47137	0.99929	17.5308	21.5737	-0.29939	0.90629	0.99875	30.1386	22.5285	0.41986	0.34974	0.99984	87.4516	20.5266	2.091	4.5968e-07	1.8418e-06	GO:0046417//GO:0019752//GO:0044237//GO:0043648//GO:0008150//GO:0008152//GO:0043436//GO:0006082//GO:0044281//GO:0071704//GO:0009987	chorismate metabolic process//carboxylic acid metabolic process//cellular metabolic process//dicarboxylic acid metabolic process//biological_process//metabolic process//oxoacid metabolic process//organic acid metabolic process//small molecule metabolic process//organic substance metabolic process//cellular process	--	--	--	--	chorismate mutase 1, chloroplastic-like; K01850 chorismate mutase [EC:5.4.99.5]	http://www.genome.jp/dbget-bin/www_bget?gmx:100797299	gnl|BL_ORD_ID|65993 sp|P42738|CM1_ARATH Chorismate mutase 1, chloroplastic OS=Arabidopsis thaliana GN=CM1 PE=1 SV=3//1.25617e-122
GLYMA14G11870	10.9298	13.0334	-0.25395	0.65097	0.99881	9.43265	10.7857	-0.19339	0.73383	0.99998	9.6321	11.6458	-0.27389	0.46951	0.99929	10.2898	9.85466	0.062337	0.63201	0.99875	18.8273	12.8856	0.54706	0.33253	0.99984	43.8896	10.3361	2.0862	0.00036499	0.00089182	GO:0009987//GO:0071704//GO:0044281//GO:0006082//GO:0043436//GO:0008152//GO:0008150//GO:0043648//GO:0044237//GO:0046417//GO:0019752	cellular process//organic substance metabolic process//small molecule metabolic process//organic acid metabolic process//oxoacid metabolic process//metabolic process//biological_process//dicarboxylic acid metabolic process//cellular metabolic process//chorismate metabolic process//carboxylic acid metabolic process	--	--	--	--	chorismate mutase, chloroplastic-like; K01850 chorismate mutase [EC:5.4.99.5]	http://www.genome.jp/dbget-bin/www_bget?gmx:100791341	gnl|BL_ORD_ID|66015 sp|Q9S7H4|CM2_ARATH Chorismate mutase 2 OS=Arabidopsis thaliana GN=CM2 PE=1 SV=1//1.20424e-107
GLYMA03G03190	71.2696	111.949	-0.65149	0.0020748	0.03388	50.3339	70.3301	-0.48261	0.054937	0.99998	41.0449	88.902	-1.115	8.0281e-07	3.5327e-05	29.4974	41.9933	-0.50957	0.44092	0.96449	221.537	110.68	1.0012	4.6796e-09	3.9364e-07	152.795	78.9038	0.95343	0.025942	0.036914	GO:0008152//GO:0008150//GO:0090304//GO:0006310//GO:0032196//GO:0006139//GO:0034641//GO:0006313//GO:0071704//GO:0006807//GO:0044260//GO:0009987//GO:0006725//GO:0006259//GO:0015074//GO:0046483//GO:0044237//GO:0043170//GO:0044238	metabolic process//biological_process//nucleic acid metabolic process//DNA recombination//transposition//nucleobase-containing compound metabolic process//cellular nitrogen compound metabolic process//transposition, DNA-mediated//organic substance metabolic process//nitrogen compound metabolic process//cellular macromolecule metabolic process//cellular process//cellular aromatic compound metaboli…	--	--	GO:0003677//GO:0003676//GO:0004803//GO:0005488//GO:0016740//GO:0003824//GO:0003674//GO:0016765//GO:0097159	DNA binding//nucleic acid binding//transposase activity//binding//transferase activity//catalytic activity//molecular_function//transferase activity, transferring alkyl or aryl (other than methyl) groups//organic cyclic compound binding	3-phosphoshikimate 1-carboxyvinyltransferase, chloroplastic-like; K00800 3-phosphoshikimate 1-carboxyvinyltransferase [EC:2.5.1.19]	http://www.genome.jp/dbget-bin/www_bget?gmx:100811089	gnl|BL_ORD_ID|23592 sp|P11043|AROA_PETHY 3-phosphoshikimate 1-carboxyvinyltransferase, chloroplastic OS=Petunia hybrida PE=1 SV=1//0
GLYMA04G39700	15.7173	8.45877	0.89383	0.14276	0.75461	13.4752	15.5101	-0.20289	0.67097	0.99998	16.4006	17.3867	-0.084239	0.59547	0.99929	15.0155	16.7796	-0.16025	0.8683	0.99875	5.5068	8.36286	-0.60278	0.40733	0.99984	1.63767	15.4314	-3.2361	3.1087e-05	9.3609e-05	--	--	--	--	--	--	shikimate kinase, chloroplastic-like; K00891 shikimate kinase [EC:2.7.1.71]	http://www.genome.jp/dbget-bin/www_bget?gmx:100797982	gnl|BL_ORD_ID|426216 sp|Q9SJ05|SK1_ARATH Shikimate kinase 1, chloroplastic OS=Arabidopsis thaliana GN=SK1 PE=1 SV=2//1.5927e-49
GLYMA19G42830	19.4207	7.423	1.3875	0.019595	0.20186	19.7372	19.1647	0.042467	0.96998	0.99998	25.0782	0	5.2564	5.2543e-07	2.3989e-05	37.0433	25.6576	0.52982	0.034645	0.25263	0	7.33884	-3.4539	0.010637	0.16243	10.3173	0	4.1471	0.0050546	0.0091507	GO:0008150//GO:0008152//GO:0055114	biological_process//metabolic process//oxidation-reduction process	--	--	GO:0003855//GO:0016829//GO:0016836//GO:0016491//GO:0004764//GO:0016835//GO:0016616//GO:0003674//GO:0003824//GO:0016614	3-dehydroquinate dehydratase activity//lyase activity//hydro-lyase activity//oxidoreductase activity//shikimate 3-dehydrogenase (NADP+) activity//carbon-oxygen lyase activity//oxidoreductase activity, acting on the CH-OH group of donors, NAD or NADP as acceptor//molecular_function//catalytic activity//oxidoreductase activity, acting on CH-OH group of donors	bifunctional 3-dehydroquinate dehydratase/shikimate dehydrogenase, chloroplastic-like; K13832 3-dehydroquinate dehydratase / shikimate dehydrogenase [EC:4.2.1.10 1.1.1.25]	http://www.genome.jp/dbget-bin/www_bget?gmx:100788604	gnl|BL_ORD_ID|96113 sp|Q9SQT8|DHQSD_ARATH Bifunctional 3-dehydroquinate dehydratase/shikimate dehydrogenase, chloroplastic OS=Arabidopsis thaliana GN=EMB3004 PE=1 SV=1//2.41405e-120
GLYMA20G28720	94.3939	125.069	-0.40596	0.032211	0.2919	84.339	93.1495	-0.14335	0.43709	0.99998	59.0942	84.8834	-0.52247	0.0037707	0.062835	94.8948	60.4597	0.65036	0.00013003	0.0027711	45.0218	123.651	-1.4576	1.9295e-10	1.9885e-08	149.683	75.3371	0.99048	0.017367	0.0263	--	--	GO:0005575//GO:0016020	cellular_component//membrane	GO:0016741//GO:0008898//GO:0008757//GO:0003824//GO:0003674//GO:0016740//GO:0008172//GO:0008168	transferase activity, transferring one-carbon groups//homocysteine S-methyltransferase activity//S-adenosylmethionine-dependent methyltransferase activity//catalytic activity//molecular_function//transferase activity//S-methyltransferase activity//methyltransferase activity	homocysteine S-methyltransferase 3-like; K00547 homocysteine S-methyltransferase [EC:2.1.1.10]	http://www.genome.jp/dbget-bin/www_bget?gmx:100811127	gnl|BL_ORD_ID|173889 sp|Q8LAX0|HMT3_ARATH Homocysteine S-methyltransferase 3 OS=Arabidopsis thaliana GN=HMT3 PE=1 SV=2//3.10511e-24
GLYMA16G04240	1309.59	925.631	0.50061	2.1812e-15	2.4776e-13	1297.51	1292.33	0.0057699	0.73358	0.99998	1173.81	2512.71	-1.098	6.7052e-149	3.7304e-145	523.865	1200.94	-1.1969	1.3361e-39	5.1483e-37	681.951	915.136	-0.42432	8.9363e-11	9.7184e-09	401.229	2230.12	-2.4746	0	0	GO:0009987//GO:0046394//GO:0006807//GO:0071704//GO:0006790//GO:0044281//GO:0006082//GO:0043436//GO:0044283//GO:0008652//GO:0006555//GO:0008150//GO:0008152//GO:0016053//GO:0000097//GO:0009058//GO:0006520//GO:0044238//GO:0009066//GO:0044249//GO:0000096//GO:0044237//GO:0044272//GO:0019752//GO:0009067//GO:0009086	cellular process//carboxylic acid biosynthetic process//nitrogen compound metabolic process//organic substance metabolic process//sulfur compound metabolic process//small molecule metabolic process//organic acid metabolic process//oxoacid metabolic process//small molecule biosynthetic process//cellular amino acid biosynthetic process//methionine metabolic process//biological_process//metabolic pr…	--	--	GO:0043167//GO:0046914//GO:0008168//GO:0046872//GO:0008172//GO:0003674//GO:0003824//GO:0016740//GO:0005488//GO:0003871//GO:0042085//GO:0016741//GO:0008270//GO:0043169	ion binding//transition metal ion binding//methyltransferase activity//metal ion binding//S-methyltransferase activity//molecular_function//catalytic activity//transferase activity//binding//5-methyltetrahydropteroyltriglutamate-homocysteine S-methyltransferase activity//5-methyltetrahydropteroyltri-L-glutamate-dependent methyltransferase activity//transferase activity, transferring one-carbon gr…	methionine synthase (EC:2.1.1.13); K00549 5-methyltetrahydropteroyltriglutamate--homocysteine methyltransferase [EC:2.1.1.14]	http://www.genome.jp/dbget-bin/www_bget?gmx:547643	gnl|BL_ORD_ID|228445 sp|O50008|METE1_ARATH 5-methyltetrahydropteroyltriglutamate--homocysteine methyltransferase 1 OS=Arabidopsis thaliana GN=MS1 PE=1 SV=1//0
GLYMA04G08070	26.9181	39.1865	-0.54178	0.12106	0.68908	25.4444	26.5632	-0.062081	0.82761	0.99998	8.50401	20.2572	-1.2522	0.010958	0.14922	29.2688	8.70051	1.7502	9.0947e-05	0.002019	33.9338	38.7422	-0.19118	0.48364	0.99984	41.4331	17.979	1.2045	0.078678	0.09224	GO:0016117//GO:0008152//GO:0016053//GO:0006691//GO:0008150//GO:0006721//GO:0009058//GO:0008610//GO:0090304//GO:0008033//GO:0006396//GO:0016070//GO:0006139//GO:0016114//GO:0034641//GO:0044283//GO:0071704//GO:0010467//GO:0044260//GO:0046456//GO:0006807//GO:0008299//GO:0043436//GO:0044281//GO:0006082//GO:0006629//GO:0006631//GO:0046394//GO:0009987//GO:0006720//GO:0006725//GO:0019752//GO:0006633//GO:…	carotenoid biosynthetic process//metabolic process//organic acid biosynthetic process//leukotriene metabolic process//biological_process//terpenoid metabolic process//biosynthetic process//lipid biosynthetic process//nucleic acid metabolic process//tRNA processing//RNA processing//RNA metabolic process//nucleobase-containing compound metabolic process//terpenoid biosynthetic process//cellular nit…	--	--	GO:0000166//GO:0046914//GO:0050662//GO:0008237//GO:0016705//GO:0046872//GO:0048037//GO:0050660//GO:0043167//GO:0043169//GO:0016787//GO:0016491//GO:0008270//GO:0070011//GO:0005488//GO:0016614//GO:0003857//GO:0003824//GO:0003674//GO:0097159//GO:0016616//GO:0043168//GO:0008233	nucleotide binding//transition metal ion binding//coenzyme binding//metallopeptidase activity//oxidoreductase activity, acting on paired donors, with incorporation or reduction of molecular oxygen//metal ion binding//cofactor binding//flavin adenine dinucleotide binding//ion binding//cation binding//hydrolase activity//oxidoreductase activity//zinc ion binding//peptidase activity, acting on L-ami…	probable sarcosine oxidase-like; K00306 sarcosine oxidase / L-pipecolate oxidase [EC:1.5.3.1 1.5.3.7]	http://www.genome.jp/dbget-bin/www_bget?gmx:100789864	gnl|BL_ORD_ID|429983 sp|Q9SJA7|SOX_ARATH Probable sarcosine oxidase OS=Arabidopsis thaliana GN=At2g24580 PE=2 SV=1//3.75916e-163
GLYMA03G03270	109.84	0	8.3135	5.7768e-24	1.2007e-21	86.3207	108.392	-0.32848	0.08832	0.99998	239.154	1.31221	7.5098	9.197e-52	1.0854e-48	0	244.68	-10.063	1.0686e-39	4.1587e-37	0	0	-2.1975	0.66063	0.99984	0	1.16463	NA	NA	NA	--	--	GO:0005634//GO:0043231//GO:0005623//GO:0005622//GO:0044464//GO:0043226//GO:0005575//GO:0043227//GO:0044424//GO:0043229	nucleus//intracellular membrane-bounded organelle//cell//intracellular//cell part//organelle//cellular_component//membrane-bounded organelle//intracellular part//intracellular organelle	GO:0016787//GO:0043169//GO:0016810//GO:0016813//GO:0003824//GO:0003674//GO:0005488//GO:0043167//GO:0046872	hydrolase activity//cation binding//hydrolase activity, acting on carbon-nitrogen (but not peptide) bonds//hydrolase activity, acting on carbon-nitrogen (but not peptide) bonds, in linear amidines//catalytic activity//molecular_function//binding//ion binding//metal ion binding	AG1, pAG1; arginase (EC:3.5.3.1); K01476 arginase [EC:3.5.3.1]	http://www.genome.jp/dbget-bin/www_bget?gmx:547994	gnl|BL_ORD_ID|21094 sp|O49046|ARGI_SOYBN Arginase OS=Glycine max GN=AG1 PE=2 SV=1//0
GLYMA08G41570	182.013	96.1537	0.92063	3.1262e-07	1.3694e-05	212.274	179.614	0.24103	0.13904	0.99998	256.422	172.555	0.57146	0.0052374	0.082179	34.528	262.347	-2.9256	9.6207e-38	3.5658e-35	305.404	95.0636	1.6838	1.0813e-25	3.5475e-23	436.767	153.149	1.5119	3.9268e-15	3.3837e-14	GO:0046148//GO:0006399//GO:0034470//GO:0016116//GO:0044237//GO:0046483//GO:0042440//GO:0044249//GO:0034660//GO:0016108//GO:0055114//GO:0044255//GO:0044238//GO:0016109//GO:0043170//GO:0008033//GO:0009058//GO:0008610//GO:0090304//GO:0006721//GO:0008150//GO:0016117//GO:0008152//GO:0034641//GO:0016114//GO:0006139//GO:0006396//GO:0016070//GO:0006629//GO:0008299//GO:0044260//GO:0006807//GO:0071704//GO:…	pigment biosynthetic process//tRNA metabolic process//ncRNA processing//carotenoid metabolic process//cellular metabolic process//heterocycle metabolic process//pigment metabolic process//cellular biosynthetic process//ncRNA metabolic process//tetraterpenoid metabolic process//oxidation-reduction process//cellular lipid metabolic process//primary metabolic process//tetraterpenoid biosynthetic pro…	GO:0031301//GO:0044453//GO:0005634//GO:0044422//GO:0016021//GO:0031090//GO:0031229//GO:0005639//GO:0005635//GO:0044446//GO:0044428//GO:0005622//GO:0043231//GO:0031975//GO:0031965//GO:0005623//GO:0044425//GO:0043226//GO:0043227//GO:0005575//GO:0044464//GO:0012505//GO:0043229//GO:0031224//GO:0031967//GO:0016020//GO:0005637//GO:0019866//GO:0031300//GO:0044424	integral to organelle membrane//nuclear membrane part//nucleus//organelle part//integral to membrane//organelle membrane//intrinsic to nuclear inner membrane//integral to nuclear inner membrane//nuclear envelope//intracellular organelle part//nuclear part//intracellular//intracellular membrane-bounded organelle//envelope//nuclear membrane//cell//membrane part//organelle//membrane-bounded organell…	GO:0016491//GO:0003824//GO:0003674//GO:0005488//GO:0043168//GO:0097159//GO:0000166//GO:0016705//GO:0050662//GO:0050660//GO:0043167//GO:0048037	oxidoreductase activity//catalytic activity//molecular_function//binding//anion binding//organic cyclic compound binding//nucleotide binding//oxidoreductase activity, acting on paired donors, with incorporation or reduction of molecular oxygen//coenzyme binding//flavin adenine dinucleotide binding//ion binding//cofactor binding	probable polyamine oxidase 2-like; K17839 polyamine oxidase [EC:1.5.3.17 1.5.3.-]	http://www.genome.jp/dbget-bin/www_bget?gmx:100799631	gnl|BL_ORD_ID|285510 sp|Q9SKX5|PAO2_ARATH Probable polyamine oxidase 2 OS=Arabidopsis thaliana GN=PAO2 PE=2 SV=1//0
GLYMA18G05140	21.4983	150.1	-2.8036	2.326e-25	5.1641e-23	34.877	21.2149	0.7172	0.076834	0.99998	9.54532	9.84155	-0.044092	0.73317	0.99929	25.3053	9.76588	1.3736	0.001626	0.023772	452.004	148.398	1.6069	7.7095e-35	4.2154e-32	133.634	8.73474	3.9354	6.4953e-23	8.7831e-22	GO:0016117//GO:0008152//GO:0008150//GO:0006721//GO:0009058//GO:0008610//GO:0090304//GO:0008033//GO:0006396//GO:0016070//GO:0006139//GO:0016114//GO:0034641//GO:0071704//GO:0010467//GO:0044260//GO:0006807//GO:0008299//GO:0006629//GO:0009987//GO:0006720//GO:0006725//GO:0006399//GO:0046148//GO:0044249//GO:0042440//GO:0044237//GO:0046483//GO:0016116//GO:0034470//GO:0043170//GO:0044238//GO:0016109//GO:…	carotenoid biosynthetic process//metabolic process//biological_process//terpenoid metabolic process//biosynthetic process//lipid biosynthetic process//nucleic acid metabolic process//tRNA processing//RNA processing//RNA metabolic process//nucleobase-containing compound metabolic process//terpenoid biosynthetic process//cellular nitrogen compound metabolic process//organic substance metabolic proc…	--	--	GO:0000166//GO:0016709//GO:0050662//GO:0016705//GO:0048037//GO:0050660//GO:0043167//GO:0004497//GO:0016491//GO:0005488//GO:0050661//GO:0003824//GO:0003674//GO:0004499//GO:0097159//GO:0043168	nucleotide binding//oxidoreductase activity, acting on paired donors, with incorporation or reduction of molecular oxygen, NADH or NADPH as one donor, and incorporation of one atom of oxygen//coenzyme binding//oxidoreductase activity, acting on paired donors, with incorporation or reduction of molecular oxygen//cofactor binding//flavin adenine dinucleotide binding//ion binding//monooxygenase acti…	probable polyamine oxidase 4-like; K17839 polyamine oxidase [EC:1.5.3.17 1.5.3.-]	http://www.genome.jp/dbget-bin/www_bget?gmx:100782576	gnl|BL_ORD_ID|285513 sp|Q8H191|PAO4_ARATH Probable polyamine oxidase 4 OS=Arabidopsis thaliana GN=PAO4 PE=1 SV=1//0
GLYMA18G14620	18.2465	7.16406	1.3488	0.026872	0.25579	39.633	18.0059	1.1382	0.0048017	0.40328	83.3046	17.3047	2.2672	2.7457e-10	2.0445e-08	7.24097	85.2295	-3.5571	5.2406e-16	5.7612e-14	8.7067	7.08283	0.2978	0.72958	0.99984	63.8692	15.3586	2.0561	2.247e-05	6.9322e-05	GO:0042440//GO:0046483//GO:0044237//GO:0016116//GO:0034470//GO:0044249//GO:0046148//GO:0006399//GO:0055114//GO:0016108//GO:0034660//GO:0043170//GO:0016109//GO:0044238//GO:0044255//GO:0034641//GO:0016070//GO:0006396//GO:0016114//GO:0006139//GO:0006721//GO:0090304//GO:0008610//GO:0009058//GO:0008033//GO:0008152//GO:0016117//GO:0008150//GO:0006725//GO:0009987//GO:0006720//GO:0008299//GO:0006629//GO:…	pigment metabolic process//heterocycle metabolic process//cellular metabolic process//carotenoid metabolic process//ncRNA processing//cellular biosynthetic process//pigment biosynthetic process//tRNA metabolic process//oxidation-reduction process//tetraterpenoid metabolic process//ncRNA metabolic process//macromolecule metabolic process//tetraterpenoid biosynthetic process//primary metabolic proc…	GO:0016021//GO:0031090//GO:0031229//GO:0005639//GO:0031301//GO:0044422//GO:0005634//GO:0044453//GO:0031975//GO:0043231//GO:0005623//GO:0031965//GO:0044446//GO:0005635//GO:0005622//GO:0044428//GO:0044464//GO:0043226//GO:0044425//GO:0005575//GO:0043227//GO:0031300//GO:0019866//GO:0044424//GO:0016020//GO:0031967//GO:0043229//GO:0031224//GO:0012505//GO:0005637	integral to membrane//organelle membrane//intrinsic to nuclear inner membrane//integral to nuclear inner membrane//integral to organelle membrane//organelle part//nucleus//nuclear membrane part//envelope//intracellular membrane-bounded organelle//cell//nuclear membrane//intracellular organelle part//nuclear envelope//intracellular//nuclear part//cell part//organelle//membrane part//cellular_compo…	GO:0016491//GO:0097159//GO:0043168//GO:0005488//GO:0003674//GO:0003824//GO:0000166//GO:0043167//GO:0050660//GO:0048037//GO:0016705//GO:0050662	oxidoreductase activity//organic cyclic compound binding//anion binding//binding//molecular_function//catalytic activity//nucleotide binding//ion binding//flavin adenine dinucleotide binding//cofactor binding//oxidoreductase activity, acting on paired donors, with incorporation or reduction of molecular oxygen//coenzyme binding	probable polyamine oxidase 2-like; K17839 polyamine oxidase [EC:1.5.3.17 1.5.3.-]	http://www.genome.jp/dbget-bin/www_bget?gmx:100785056	gnl|BL_ORD_ID|285510 sp|Q9SKX5|PAO2_ARATH Probable polyamine oxidase 2 OS=Arabidopsis thaliana GN=PAO2 PE=2 SV=1//0
GLYMA11G33090	22.4016	40.3086	-0.84749	0.020744	0.2106	25.9992	22.1063	0.23401	0.61603	0.99998	13.9709	17.0587	-0.28808	0.36782	0.99929	19.5887	14.2937	0.45464	0.15993	0.64323	114.303	39.8516	1.5202	2.9233e-09	2.5574e-07	122.334	15.1402	3.0144	6.7206e-16	6.1129e-15	GO:0006399//GO:0046148//GO:0044249//GO:0016116//GO:0034470//GO:0042440//GO:0046483//GO:0044237//GO:0016109//GO:0044238//GO:0044255//GO:0043170//GO:0016108//GO:0034660//GO:0055114//GO:0008150//GO:0008152//GO:0016117//GO:0090304//GO:0009058//GO:0008610//GO:0008033//GO:0006721//GO:0006396//GO:0016070//GO:0006139//GO:0016114//GO:0034641//GO:0010467//GO:0071704//GO:0006807//GO:0044260//GO:0006629//GO:…	tRNA metabolic process//pigment biosynthetic process//cellular biosynthetic process//carotenoid metabolic process//ncRNA processing//pigment metabolic process//heterocycle metabolic process//cellular metabolic process//tetraterpenoid biosynthetic process//primary metabolic process//cellular lipid metabolic process//macromolecule metabolic process//tetraterpenoid metabolic process//ncRNA metabolic…	--	--	GO:0016491//GO:0003824//GO:0003674//GO:0005488//GO:0097159//GO:0043168//GO:0000166//GO:0050662//GO:0016705//GO:0048037//GO:0050660//GO:0043167	oxidoreductase activity//catalytic activity//molecular_function//binding//organic cyclic compound binding//anion binding//nucleotide binding//coenzyme binding//oxidoreductase activity, acting on paired donors, with incorporation or reduction of molecular oxygen//cofactor binding//flavin adenine dinucleotide binding//ion binding	probable polyamine oxidase 4-like; K17839 polyamine oxidase [EC:1.5.3.17 1.5.3.-]	http://www.genome.jp/dbget-bin/www_bget?gmx:100791090	gnl|BL_ORD_ID|285513 sp|Q8H191|PAO4_ARATH Probable polyamine oxidase 4 OS=Arabidopsis thaliana GN=PAO4 PE=1 SV=1//0
GLYMA17G10010	295.015	58.003	2.3466	4.2218e-39	1.6333e-36	281.949	291.125	-0.046206	0.55433	0.99998	322.979	132.861	1.2815	6.9682e-15	9.2303e-13	45.8849	330.442	-2.8483	1.1331e-45	5.3778e-43	18.6785	57.3453	-1.6183	3.0508e-06	0.00015824	13.2651	117.919	-3.1521	3.235e-30	5.921e-29	--	--	--	--	GO:0016740//GO:0003824//GO:0003674//GO:0016741//GO:0008168	transferase activity//catalytic activity//molecular_function//transferase activity, transferring one-carbon groups//methyltransferase activity	spermidine synthase-like; K00797 spermidine synthase [EC:2.5.1.16]	http://www.genome.jp/dbget-bin/www_bget?gmx:100792085	gnl|BL_ORD_ID|430835 sp|O82147|SPDE_COFAR Spermidine synthase OS=Coffea arabica PE=2 SV=1//2.7171e-114
GLYMA04G41600	37.3962	27.6205	0.43716	0.23883	0.96899	33.0539	36.9032	-0.15893	0.59408	0.99998	46.2514	36.0857	0.35807	0.57466	0.99929	39.6348	47.3201	-0.25569	0.9725	0.99875	28.6503	27.3073	0.069261	0.9522	0.99984	100.225	32.0274	1.6459	2.9751e-05	8.9791e-05	GO:0055114//GO:0008152//GO:0008150	oxidation-reduction process//metabolic process//biological_process	--	--	GO:0016740//GO:0003674//GO:0003824//GO:0016491//GO:0016741//GO:0008168//GO:0016645	transferase activity//molecular_function//catalytic activity//oxidoreductase activity//transferase activity, transferring one-carbon groups//methyltransferase activity//oxidoreductase activity, acting on the CH-NH group of donors	spermine synthase-like; K00797 spermidine synthase [EC:2.5.1.16]	http://www.genome.jp/dbget-bin/www_bget?gmx:100816988	gnl|BL_ORD_ID|432513 sp|Q94BN2|SPSY_ARATH Spermine synthase OS=Arabidopsis thaliana GN=SPMS PE=1 SV=1//0
GLYMA13G04940	25.5631	22.0101	0.2159	0.62854	0.99881	29.2492	25.2261	0.21348	0.63028	0.99998	91.7219	51.2581	0.83949	0.0072999	0.10768	19.9698	93.8412	-2.2324	1.3575e-10	8.3856e-09	37.9523	21.7605	0.80247	0.046877	0.46096	136.254	45.4934	1.5826	3.4087e-06	1.1975e-05	GO:0055114//GO:0008150//GO:0008152	oxidation-reduction process//biological_process//metabolic process	--	--	GO:0016491//GO:0051213//GO:0016706//GO:0003824//GO:0003674//GO:0016705	oxidoreductase activity//dioxygenase activity//oxidoreductase activity, acting on paired donors, with incorporation or reduction of molecular oxygen, 2-oxoglutarate as one donor, and incorporation of one atom each of oxygen into both donors//catalytic activity//molecular_function//oxidoreductase activity, acting on paired donors, with incorporation or reduction of molecular oxygen	prolyl 4-hydroxylase subunit alpha-1-like; K00472 prolyl 4-hydroxylase [EC:1.14.11.2]	http://www.genome.jp/dbget-bin/www_bget?gmx:100805097	gnl|BL_ORD_ID|282056 sp|Q8L970|P4H7_ARATH Probable prolyl 4-hydroxylase 7 OS=Arabidopsis thaliana GN=P4H7 PE=2 SV=1//2.38057e-151
GLYMA16G23030	0	0	2.6506	0.54773	0.99881	0	0	0.05305	0.99192	0.99998	0	0	0.49648	0.90525	0.99929	1.21953	0	0.77994	0.62731	0.99875	0	0	3.1244	0.44879	0.99984	12.9376	0	4.8887	0.00088163	0.0019648	--	--	--	--	--	--	prolyl 4-hydroxylase subunit alpha-1-like; K00472 prolyl 4-hydroxylase [EC:1.14.11.2]	http://www.genome.jp/dbget-bin/www_bget?gmx:100782154	gnl|BL_ORD_ID|282046 sp|F4JZ24|P4H10_ARATH Probable prolyl 4-hydroxylase 10 OS=Arabidopsis thaliana GN=P4H10 PE=2 SV=1//1.32998e-37
GLYMA01G03820	59.7978	117.991	-0.98051	8.0376e-06	0.00026415	46.6084	59.0095	-0.34036	0.19461	0.99998	31.326	33.2972	-0.088042	0.45636	0.99929	63.9492	32.0498	0.99661	4.0937e-05	0.00099262	154.563	116.653	0.40596	0.040963	0.42061	498.835	29.5525	4.0772	1.9588e-83	1.2601e-81	GO:0055114//GO:0008150//GO:0008152	oxidation-reduction process//biological_process//metabolic process	--	--	GO:0003674//GO:0003824//GO:0016491	molecular_function//catalytic activity//oxidoreductase activity	aldehyde dehydrogenase family 2 member B7, mitochondrial-like; K00128 aldehyde dehydrogenase (NAD+) [EC:1.2.1.3]	http://www.genome.jp/dbget-bin/www_bget?gmx:100786773	gnl|BL_ORD_ID|12309 sp|Q8S528|AL2B7_ARATH Aldehyde dehydrogenase family 2 member B7, mitochondrial OS=Arabidopsis thaliana GN=ALDH2B7 PE=2 SV=2//0
GLYMA02G03870	134.681	152.517	-0.17943	0.25824	0.99881	98.052	132.905	-0.43878	0.015134	0.86941	62.8256	39.8583	0.65647	0.097573	0.69786	179.042	64.2772	1.4779	1.9057e-18	2.5842e-16	282.559	150.788	0.90603	1.3941e-09	1.2603e-07	756.932	35.3757	4.4193	6.1021e-134	7.4365e-132	GO:0055114//GO:0051726//GO:0007049//GO:0009987//GO:0065007//GO:0050789//GO:0008152//GO:0008150//GO:0050794	oxidation-reduction process//regulation of cell cycle//cell cycle//cellular process//biological regulation//regulation of biological process//metabolic process//biological_process//regulation of cellular process	GO:0005622//GO:0043231//GO:0005623//GO:0005634//GO:0043229//GO:0044424//GO:0043226//GO:0005575//GO:0043227//GO:0044464	intracellular//intracellular membrane-bounded organelle//cell//nucleus//intracellular organelle//intracellular part//organelle//cellular_component//membrane-bounded organelle//cell part	GO:0003824//GO:0003674//GO:0016491	catalytic activity//molecular_function//oxidoreductase activity	aldehyde dehydrogenase family 2 member B7, mitochondrial-like; K00128 aldehyde dehydrogenase (NAD+) [EC:1.2.1.3]	http://www.genome.jp/dbget-bin/www_bget?gmx:100782019	gnl|BL_ORD_ID|12309 sp|Q8S528|AL2B7_ARATH Aldehyde dehydrogenase family 2 member B7, mitochondrial OS=Arabidopsis thaliana GN=ALDH2B7 PE=2 SV=2//0
GLYMA04G42740	138.023	19.7659	2.8038	4.8253e-23	9.6198e-21	104.869	136.203	-0.37717	0.031131	0.99998	159.32	88.738	0.8443	0.0003726	0.0086475	95.3521	163.001	-0.77355	0.0037579	0.04698	9.5997	19.5418	-1.0255	0.051896	0.49088	15.2303	78.7582	-2.3705	3.9023e-17	3.8341e-16	GO:0008150//GO:0008152//GO:0055114	biological_process//metabolic process//oxidation-reduction process	--	--	GO:0003674//GO:0003824//GO:0016491	molecular_function//catalytic activity//oxidoreductase activity	aldehyde dehydrogenase family 3 member H1-like; K00128 aldehyde dehydrogenase (NAD+) [EC:1.2.1.3]	http://www.genome.jp/dbget-bin/www_bget?gmx:100803104	gnl|BL_ORD_ID|12334 sp|Q70DU8|AL3H1_ARATH Aldehyde dehydrogenase family 3 member H1 OS=Arabidopsis thaliana GN=ALDH3H1 PE=1 SV=2//0
GLYMA13G23950	320.397	290.101	0.14331	0.26558	0.99881	249.292	316.173	-0.34288	0.0025101	0.25368	147.432	47.9776	1.6196	9.0864e-11	7.1296e-09	191.39	150.838	0.34351	0.00016515	0.0033676	117.28	286.812	-1.2901	7.236e-19	1.6004e-16	5.24055	42.5818	-3.0224	1.2683e-11	8.2782e-11	GO:0008150//GO:0008152//GO:0055114	biological_process//metabolic process//oxidation-reduction process	--	--	GO:0003674//GO:0003824//GO:0016491	molecular_function//catalytic activity//oxidoreductase activity	aldehyde dehydrogenase family 2 member B7, mitochondrial-like; K00128 aldehyde dehydrogenase (NAD+) [EC:1.2.1.3]	http://www.genome.jp/dbget-bin/www_bget?gmx:100798892	gnl|BL_ORD_ID|12308 sp|Q9SU63|AL2B4_ARATH Aldehyde dehydrogenase family 2 member B4, mitochondrial OS=Arabidopsis thaliana GN=ALDH2B4 PE=2 SV=1//0
GLYMA15G03910	41.732	7.07774	2.5598	2.2863e-07	1.0257e-05	39.5537	41.1819	-0.058195	0.79546	0.99998	58.0529	33.2972	0.80197	0.042743	0.4148	26.9821	59.3943	-1.1383	0.0055157	0.064153	4.16731	6.9975	-0.74772	0.36587	0.99984	0	29.5525	-5.8852	5.3353e-10	2.9952e-09	GO:0008152//GO:0008150//GO:0055114	metabolic process//biological_process//oxidation-reduction process	--	--	GO:0016682//GO:0004097//GO:0016679//GO:0003824//GO:0003674//GO:0016491	oxidoreductase activity, acting on diphenols and related substances as donors, oxygen as acceptor//catechol oxidase activity//oxidoreductase activity, acting on diphenols and related substances as donors//catalytic activity//molecular_function//oxidoreductase activity	aldehyde dehydrogenase family 3 member F1-like; K00128 aldehyde dehydrogenase (NAD+) [EC:1.2.1.3]	http://www.genome.jp/dbget-bin/www_bget?gmx:100819197	gnl|BL_ORD_ID|12333 sp|Q70E96|AL3F1_ARATH Aldehyde dehydrogenase family 3 member F1 OS=Arabidopsis thaliana GN=ALDH3F1 PE=2 SV=2//0
GLYMA02G26390	10.6588	9.14928	0.22032	0.74976	0.99881	8.95706	10.5183	-0.23181	0.69488	0.99998	15.5328	19.273	-0.31126	0.31697	0.99929	8.91782	15.8917	-0.83351	0.31876	0.8731	7.73929	9.04555	-0.22501	0.70066	0.99984	5.07678	17.1055	-1.7525	0.00059674	0.0013841	GO:0008152//GO:0008150//GO:0055114	metabolic process//biological_process//oxidation-reduction process	--	--	GO:0016491//GO:0003674//GO:0003824	oxidoreductase activity//molecular_function//catalytic activity	aldehyde dehydrogenase family 3 member H1-like; K00128 aldehyde dehydrogenase (NAD+) [EC:1.2.1.3]	http://www.genome.jp/dbget-bin/www_bget?gmx:100816594	gnl|BL_ORD_ID|12334 sp|Q70DU8|AL3H1_ARATH Aldehyde dehydrogenase family 3 member H1 OS=Arabidopsis thaliana GN=ALDH3H1 PE=1 SV=2//0
GLYMA06G12010	20.1434	15.2776	0.39889	0.42853	0.99881	16.8837	19.8778	-0.23553	0.5846	0.99998	21.1733	8.8574	1.2573	0.050291	0.46378	7.16475	21.6625	-1.5962	0.019194	0.16657	15.7762	15.1044	0.06279	0.97442	0.99984	461.332	7.86126	5.8749	1.3533e-93	9.8709e-92	GO:0008150//GO:0008152//GO:0055114	biological_process//metabolic process//oxidation-reduction process	--	--	GO:0003824//GO:0003674//GO:0016491	catalytic activity//molecular_function//oxidoreductase activity	aldehyde dehydrogenase family 3 member H1-like; K00128 aldehyde dehydrogenase (NAD+) [EC:1.2.1.3]	http://www.genome.jp/dbget-bin/www_bget?gmx:100783726	gnl|BL_ORD_ID|12334 sp|Q70DU8|AL3H1_ARATH Aldehyde dehydrogenase family 3 member H1 OS=Arabidopsis thaliana GN=ALDH3H1 PE=1 SV=2//0
GLYMA09G07430	12.5557	10.0987	0.31417	0.62063	0.99881	12.2862	12.3902	-0.012159	0.94891	0.99998	16.1403	12.876	0.32598	0.78441	0.99929	7.46963	16.5132	-1.1445	0.14105	0.60176	5.5068	9.98423	-0.85844	0.22729	0.99984	0	11.4279	-3.8028	0.00018472	0.00048221	--	--	--	--	GO:0003824//GO:0003674//GO:0016787	catalytic activity//molecular_function//hydrolase activity	5'-nucleotidase surE-like; K03787 5'-nucleotidase [EC:3.1.3.5]	http://www.genome.jp/dbget-bin/www_bget?gmx:100785738	gnl|BL_ORD_ID|438340 sp|A1VY14|SURE_CAMJJ 5&apos;-nucleotidase SurE OS=Campylobacter jejuni subsp. jejuni serotype O:23/36 (strain 81-176) GN=surE PE=3 SV=1//5.37731e-25
GLYMA03G35166	25.1115	20.9743	0.25972	0.56275	0.99881	30.4381	24.7804	0.29668	0.48536	0.99998	42.3465	27.6384	0.61557	0.2104	0.99929	28.5065	43.325	-0.60391	0.29618	0.84902	29.1712	20.7365	0.49237	0.27803	0.99984	353.573	24.53	3.8494	1.1637e-56	4.4945e-55	--	--	--	--	--	--	uridine nucleosidase 1-like; K01240 uridine nucleosidase [EC:3.2.2.3]	http://www.genome.jp/dbget-bin/www_bget?gmx:100787563	gnl|BL_ORD_ID|488332 sp|Q9SJM7|URH1_ARATH Uridine nucleosidase 1 OS=Arabidopsis thaliana GN=URH1 PE=1 SV=2//4.09889e-09
GLYMA03G35173	2.34856	1.46734	0.67857	0.65682	0.99881	1.74385	2.31759	-0.41035	0.7622	0.99998	3.73135	2.05032	0.86385	0.57637	0.99929	3.35371	3.81757	-0.1869	0.95695	0.99875	3.12548	1.4507	1.1073	0.44784	0.99984	28.9868	1.81974	3.9936	3.811e-06	1.3286e-05	--	--	--	--	--	--	uridine nucleosidase 1-like; K01240 uridine nucleosidase [EC:3.2.2.3]	http://www.genome.jp/dbget-bin/www_bget?gmx:100818908	-//-
GLYMA19G37830	11.2911	7.68194	0.55565	0.41718	0.99881	7.37174	11.1423	-0.59597	0.35948	0.99998	6.59495	4.92078	0.42248	0.77566	0.99929	8.61294	6.74733	0.35219	0.41815	0.95086	7.88812	7.59485	0.054662	0.99072	0.99984	43.562	4.36737	3.3182	2.9075e-07	1.1947e-06	GO:0005976//GO:0034637//GO:0009244//GO:0009312//GO:0044255//GO:0044238//GO:0009311//GO:0043170//GO:0008653//GO:0034645//GO:0046401//GO:0005975//GO:0044249//GO:0044237//GO:0044260//GO:0044262//GO:0071704//GO:0006629//GO:0000271//GO:0009103//GO:0009987//GO:0044264//GO:0008150//GO:0008152//GO:0009059//GO:0008610//GO:0009058//GO:0033692//GO:0016051	polysaccharide metabolic process//cellular carbohydrate biosynthetic process//lipopolysaccharide core region biosynthetic process//oligosaccharide biosynthetic process//cellular lipid metabolic process//primary metabolic process//oligosaccharide metabolic process//macromolecule metabolic process//lipopolysaccharide metabolic process//cellular macromolecule biosynthetic process//lipopolysaccharide…	GO:0005622//GO:0005623//GO:0044424//GO:0005575//GO:0005737//GO:0044464	intracellular//cell//intracellular part//cellular_component//cytoplasm//cell part	GO:0003674//GO:0005094//GO:0030234//GO:0005092//GO:0060589//GO:0005083//GO:0030695	molecular_function//Rho GDP-dissociation inhibitor activity//enzyme regulator activity//GDP-dissociation inhibitor activity//nucleoside-triphosphatase regulator activity//small GTPase regulator activity//GTPase regulator activity	uridine nucleosidase 1-like; K01240 uridine nucleosidase [EC:3.2.2.3]	http://www.genome.jp/dbget-bin/www_bget?gmx:100787563	gnl|BL_ORD_ID|488332 sp|Q9SJM7|URH1_ARATH Uridine nucleosidase 1 OS=Arabidopsis thaliana GN=URH1 PE=1 SV=2//5.75787e-172
GLYMA09G30320	21.8596	19.4206	0.17068	0.72613	0.99881	19.1824	21.5715	-0.16934	0.66738	0.99998	17.8758	15.6645	0.19051	0.98174	0.99929	17.3021	18.2888	-0.080015	0.73257	0.99875	13.3949	19.2005	-0.51945	0.26691	0.99984	63.3779	13.9028	2.1886	7.3455e-06	2.4499e-05	GO:0016053//GO:0008152//GO:0042455//GO:0008150//GO:0034654//GO:0043648//GO:0009130//GO:0006520//GO:0008033//GO:0090304//GO:0009058//GO:0009084//GO:0009259//GO:0006139//GO:0006213//GO:0006396//GO:0016070//GO:0055086//GO:0006796//GO:0043650//GO:0044283//GO:0034641//GO:0008652//GO:0009161//GO:0009220//GO:0006220//GO:0009260//GO:0006807//GO:0044260//GO:0010467//GO:0071704//GO:0006082//GO:0044281//GO:…	organic acid biosynthetic process//metabolic process//ribonucleoside biosynthetic process//biological_process//nucleobase-containing compound biosynthetic process//dicarboxylic acid metabolic process//pyrimidine nucleoside monophosphate biosynthetic process//cellular amino acid metabolic process//tRNA processing//nucleic acid metabolic process//biosynthetic process//glutamine family amino acid bi…	--	--	GO:0016627//GO:0000166//GO:0015930//GO:0017150//GO:0050662//GO:0004152//GO:0048037//GO:0050660//GO:0043167//GO:0016491//GO:0016635//GO:0005488//GO:0003824//GO:0003674//GO:0016638//GO:0043168//GO:0097159	oxidoreductase activity, acting on the CH-CH group of donors//nucleotide binding//glutamate synthase activity//tRNA dihydrouridine synthase activity//coenzyme binding//dihydroorotate dehydrogenase activity//cofactor binding//flavin adenine dinucleotide binding//ion binding//oxidoreductase activity//oxidoreductase activity, acting on the CH-CH group of donors, quinone or related compound as accept…	NAD-dependent dihydropyrimidine dehydrogenase subunit PreA-like; K00207 dihydropyrimidine dehydrogenase (NADP+) [EC:1.3.1.2]	http://www.genome.jp/dbget-bin/www_bget?gmx:100804632	gnl|BL_ORD_ID|305884 sp|P25889|PREA_ECOLI NAD-dependent dihydropyrimidine dehydrogenase subunit PreA OS=Escherichia coli (strain K12) GN=preA PE=1 SV=3//6.9203e-74
GLYMA15G06100	32.6088	39.7907	-0.28717	0.37685	0.99881	33.1332	32.1789	0.042162	0.96179	0.99998	53.367	113.834	-1.0929	3.5952e-08	2.0088e-06	55.0314	54.6001	0.01135	0.35133	0.90333	32.892	39.3396	-0.25825	0.37087	0.99984	34.5549	101.032	-1.5478	3.6165e-15	3.1273e-14	GO:0008150//GO:0008152	biological_process//metabolic process	--	--	GO:0003824//GO:0003674//GO:0016787	catalytic activity//molecular_function//hydrolase activity	dihydropyrimidinase-like; K01464 dihydropyrimidinase [EC:3.5.2.2]	http://www.genome.jp/dbget-bin/www_bget?gmx:100797867	gnl|BL_ORD_ID|103192 sp|Q55DL0|DPYS_DICDI Dihydropyrimidinase OS=Dictyostelium discoideum GN=pyd2 PE=1 SV=1//2.74833e-166
GLYMA14G04030	25.2018	18.6438	0.43483	0.33602	0.99881	19.7372	24.8696	-0.33346	0.40817	0.99998	24.2972	20.0112	0.27998	0.81623	0.99929	31.8603	24.8586	0.35801	0.11623	0.54217	14.4368	18.4324	-0.3525	0.43	0.99984	3.76664	17.7606	-2.2373	9.5589e-05	0.00026382	GO:0008152//GO:0008150	metabolic process//biological_process	--	--	GO:0003824//GO:0003674//GO:0016787	catalytic activity//molecular_function//hydrolase activity	dihydropyrimidinase-like; K01464 dihydropyrimidinase [EC:3.5.2.2]	http://www.genome.jp/dbget-bin/www_bget?gmx:100781590	gnl|BL_ORD_ID|103192 sp|Q55DL0|DPYS_DICDI Dihydropyrimidinase OS=Dictyostelium discoideum GN=pyd2 PE=1 SV=1//9.60352e-163
GLYMA13G41520	106.498	66.6344	0.67649	0.002847	0.044057	85.9243	105.094	-0.29054	0.13156	0.99998	86.9492	43.7949	0.98941	0.0017906	0.033526	110.672	88.9583	0.3151	0.0061501	0.069963	52.6123	65.8789	-0.32442	0.16342	0.94376	262.191	38.8696	2.7539	1.6536e-28	2.8536e-27	GO:0031326//GO:0055114//GO:0019222//GO:0080090//GO:0019219//GO:0009615//GO:0043170//GO:0044271//GO:2000112//GO:0044238//GO:0009889//GO:0051252//GO:0032774//GO:0034645//GO:0006355//GO:0046483//GO:0044237//GO:0031323//GO:0044249//GO:0018130//GO:0051707//GO:0051171//GO:0010467//GO:0071704//GO:0010468//GO:0006807//GO:0060255//GO:0044260//GO:0051704//GO:0006725//GO:2001141//GO:0006351//GO:0009987//GO:…	regulation of cellular biosynthetic process//oxidation-reduction process//regulation of metabolic process//regulation of primary metabolic process//regulation of nucleobase-containing compound metabolic process//response to virus//macromolecule metabolic process//cellular nitrogen compound biosynthetic process//regulation of cellular macromolecule biosynthetic process//primary metabolic process//…	--	--	GO:0005488//GO:0003824//GO:0003674//GO:0051536//GO:0009055//GO:0043169//GO:0016491//GO:0051540//GO:0046872//GO:0043167	binding//catalytic activity//molecular_function//iron-sulfur cluster binding//electron carrier activity//cation binding//oxidoreductase activity//metal cluster binding//metal ion binding//ion binding	xanthine dehydrogenase 1-like; K00106 xanthine dehydrogenase/oxidase [EC:1.17.1.4 1.17.3.2]	http://www.genome.jp/dbget-bin/www_bget?gmx:100800309	gnl|BL_ORD_ID|500045 sp|Q8GUQ8|XDH1_ARATH Xanthine dehydrogenase 1 OS=Arabidopsis thaliana GN=XDH1 PE=1 SV=1//0
GLYMA15G03870	25.5631	27.6205	-0.11167	0.75231	0.99881	17.9141	25.2261	-0.49382	0.24096	0.99998	13.2767	7.87324	0.75386	0.36726	0.99929	53.5069	13.5834	1.9779	1.4511e-08	6.7388e-07	19.8691	27.3073	-0.45876	0.23231	0.99984	58.4649	6.98779	3.0647	1.6431e-08	7.8786e-08	GO:0055114//GO:0008150//GO:0008152	oxidation-reduction process//biological_process//metabolic process	--	--	GO:0043169//GO:0009055//GO:0016491//GO:0003824//GO:0003674//GO:0005488//GO:0051536//GO:0046872//GO:0051540//GO:0043167	cation binding//electron carrier activity//oxidoreductase activity//catalytic activity//molecular_function//binding//iron-sulfur cluster binding//metal ion binding//metal cluster binding//ion binding	xanthine dehydrogenase 1-like; K00106 xanthine dehydrogenase/oxidase [EC:1.17.1.4 1.17.3.2]	http://www.genome.jp/dbget-bin/www_bget?gmx:100816689	gnl|BL_ORD_ID|500045 sp|Q8GUQ8|XDH1_ARATH Xanthine dehydrogenase 1 OS=Arabidopsis thaliana GN=XDH1 PE=1 SV=1//0
GLYMA15G03863	5.23908	5.69672	-0.12082	0.87795	0.99881	3.88403	5.17002	-0.41261	0.64975	0.99998	3.38425	1.06617	1.6664	0.31458	0.99929	8.68916	3.46245	1.3274	0.070567	0.4038	4.16731	5.63213	-0.43456	0.60403	0.99984	13.1014	0	3.7913	0.0024437	0.0048584	--	--	--	--	--	--	xanthine dehydrogenase 1-like; K00106 xanthine dehydrogenase/oxidase [EC:1.17.1.4 1.17.3.2]	http://www.genome.jp/dbget-bin/www_bget?gmx:100816689	gnl|BL_ORD_ID|500045 sp|Q8GUQ8|XDH1_ARATH Xanthine dehydrogenase 1 OS=Arabidopsis thaliana GN=XDH1 PE=1 SV=1//6.70915e-31
GLYMA20G24810	29.2666	21.4922	0.44544	0.28873	0.99881	30.0418	28.8808	0.056862	0.93257	0.99998	4.07846	42.7287	-3.3891	2.0118e-10	1.5362e-08	15.4728	4.17269	1.8907	0.0029532	0.038645	54.3983	21.2485	1.3562	0.00018092	0.0059256	630.34	37.9233	4.055	1.9834e-104	1.7515e-102	GO:0008150//GO:0008152//GO:0055114	biological_process//metabolic process//oxidation-reduction process	--	--	GO:0046914//GO:0046872//GO:0016705//GO:0020037//GO:0043167//GO:0046906//GO:0005506//GO:0003674//GO:0003824//GO:0005488//GO:0097159//GO:0043169//GO:0016491	transition metal ion binding//metal ion binding//oxidoreductase activity, acting on paired donors, with incorporation or reduction of molecular oxygen//heme binding//ion binding//tetrapyrrole binding//iron ion binding//molecular_function//catalytic activity//binding//organic cyclic compound binding//cation binding//oxidoreductase activity	trans-cinnamate 4-monooxygenase-like; K00487 trans-cinnamate 4-monooxygenase [EC:1.14.13.11]	http://www.genome.jp/dbget-bin/www_bget?gmx:100812188	gnl|BL_ORD_ID|47133 sp|H2DH22|C7A10_PANGI Cytochrome P450 CYP73A100 OS=Panax ginseng PE=2 SV=1//0
GLYMA04G40580	492.022	164.601	1.5798	2.2215e-38	8.4278e-36	465.688	485.536	-0.060215	0.36198	0.99998	195.158	361.185	-0.88809	1.4359e-17	2.5534e-15	125.917	199.668	-0.66513	0.0093846	0.097575	121.001	162.734	-0.4275	0.0059536	0.10408	75.4966	320.565	-2.0861	3.2681e-58	1.2928e-56	--	--	--	--	GO:0003824//GO:0003674//GO:0005488//GO:0008171//GO:0016740//GO:0016741//GO:0046983//GO:0005515//GO:0008168	catalytic activity//molecular_function//binding//O-methyltransferase activity//transferase activity//transferase activity, transferring one-carbon groups//protein dimerization activity//protein binding//methyltransferase activity	caffeic acid 3-O-methyltransferase-like; K13066 caffeic acid 3-O-methyltransferase [EC:2.1.1.68]	http://www.genome.jp/dbget-bin/www_bget?gmx:100780100	gnl|BL_ORD_ID|71163 sp|P28002|COMT1_MEDSA Caffeic acid 3-O-methyltransferase OS=Medicago sativa PE=1 SV=1//0
GLYMA07G05480	32.6088	202.406	-2.6339	1.3521e-31	4.0331e-29	36.3038	32.1789	0.17401	0.66951	0.99998	12.4089	22.6356	-0.86721	0.035597	0.36443	109.377	12.6956	3.1069	9.4648e-24	1.8698e-21	513.026	200.111	1.3582	1.1221e-30	5.0198e-28	558.61	20.0899	4.7973	8.8071e-105	7.8191e-103	--	--	--	--	GO:0016741//GO:0003824//GO:0003674//GO:0005488//GO:0008171//GO:0016740//GO:0046983//GO:0005515//GO:0008168	transferase activity, transferring one-carbon groups//catalytic activity//molecular_function//binding//O-methyltransferase activity//transferase activity//protein dimerization activity//protein binding//methyltransferase activity	anthranilate N-methyltransferase-like; K13066 caffeic acid 3-O-methyltransferase [EC:2.1.1.68]	http://www.genome.jp/dbget-bin/www_bget?gmx:100789402	gnl|BL_ORD_ID|16104 sp|A9X7L0|ANMT_RUTGR Anthranilate N-methyltransferase OS=Ruta graveolens PE=1 SV=1//8.32566e-42
GLYMA09G41850	55.1007	64.3902	-0.22477	0.36794	0.99881	24.8895	54.3743	-1.1274	0.00061234	0.084918	2.08262	1.47623	0.49648	0.83665	0.99929	111.282	2.13074	5.7067	1.9152e-30	5.4405e-28	99.941	63.6602	0.65069	0.0081302	0.13454	301.987	1.31021	7.8485	1.2462e-58	4.99e-57	--	--	--	--	GO:0016741//GO:0016740//GO:0008171//GO:0005488//GO:0003674//GO:0003824//GO:0008168//GO:0005515//GO:0046983	transferase activity, transferring one-carbon groups//transferase activity//O-methyltransferase activity//binding//molecular_function//catalytic activity//methyltransferase activity//protein binding//protein dimerization activity	isoliquiritigenin 2'-O-methyltransferase-like; K13066 caffeic acid 3-O-methyltransferase [EC:2.1.1.68]	http://www.genome.jp/dbget-bin/www_bget?gmx:100779492	gnl|BL_ORD_ID|61105 sp|P93324|CHOMT_MEDSA Isoliquiritigenin 2&apos;-O-methyltransferase OS=Medicago sativa PE=1 SV=1//2.94383e-121
GLYMA20G00590	18.0658	11.5661	0.64336	0.2403	0.97094	8.24366	17.8276	-1.1128	0.052166	0.99998	9.54532	5.33084	0.84043	0.38619	0.99929	67.9889	9.76588	2.7995	3.2385e-14	2.9586e-12	11.7578	11.4349	0.040166	0.99205	0.99984	1.31014	4.73131	-1.8525	0.063952	0.078092	--	--	--	--	GO:0046983//GO:0005515//GO:0008168//GO:0003824//GO:0003674//GO:0016740//GO:0008171//GO:0005488//GO:0016741	protein dimerization activity//protein binding//methyltransferase activity//catalytic activity//molecular_function//transferase activity//O-methyltransferase activity//binding//transferase activity, transferring one-carbon groups	isoliquiritigenin 2'-O-methyltransferase-like; K13066 caffeic acid 3-O-methyltransferase [EC:2.1.1.68]	http://www.genome.jp/dbget-bin/www_bget?gmx:100793053	gnl|BL_ORD_ID|61105 sp|P93324|CHOMT_MEDSA Isoliquiritigenin 2&apos;-O-methyltransferase OS=Medicago sativa PE=1 SV=1//8.25209e-112
GLYMA01G44270	49.41	356.304	-2.8502	8.549e-59	6.0737e-56	50.4924	48.7586	0.05041	0.93024	0.99998	32.4541	44.0409	-0.44044	0.061631	0.52699	20.732	33.204	-0.67949	0.2745	0.82493	444.786	352.264	0.33645	0.0046298	0.086137	706.819	39.0879	4.1765	7.7496e-120	8.088e-118	GO:0008150//GO:0008152	biological_process//metabolic process	--	--	GO:0003674//GO:0003824	molecular_function//catalytic activity	4CL4, 4CL, 4CL_2; 4-coumarate:Coenzyme A ligase isoenzyme 4 (EC:6.2.1.12); K01904 4-coumarate--CoA ligase [EC:6.2.1.12]	http://www.genome.jp/dbget-bin/www_bget?gmx:547930	gnl|BL_ORD_ID|1449 sp|P31687|4CL2_SOYBN 4-coumarate--CoA ligase 2 OS=Glycine max PE=2 SV=2//0
GLYMA11G01240	26.1051	135.34	-2.3742	1.8502e-19	2.8804e-17	22.9871	25.761	-0.16436	0.64697	0.99998	3.47103	9.75954	-1.4915	0.048013	0.4499	8.23184	3.55123	1.2129	0.096004	0.48761	171.529	133.806	0.35832	0.059625	0.5369	258.752	8.66195	4.9007	4.202e-50	1.4045e-48	GO:0008152//GO:0008150	metabolic process//biological_process	--	--	GO:0003674//GO:0003824	molecular_function//catalytic activity	4-coumarate:CoA ligase isoenzyme 3; K01904 4-coumarate--CoA ligase [EC:6.2.1.12]	http://www.genome.jp/dbget-bin/www_bget?gmx:547492	gnl|BL_ORD_ID|1449 sp|P31687|4CL2_SOYBN 4-coumarate--CoA ligase 2 OS=Glycine max PE=2 SV=2//0
GLYMA13G44950	565.008	388.499	0.54036	2.2245e-08	1.1907e-06	595.605	557.56	0.095229	0.40886	0.99998	329.661	637.979	-0.95253	1.3036e-32	6.5086e-30	286.59	337.278	-0.23495	0.93052	0.99875	247.955	384.094	-0.63138	5.384e-09	4.5001e-07	229.601	566.229	-1.3023	8.3827e-66	3.9825e-64	GO:0008150//GO:0008152	biological_process//metabolic process	--	--	GO:0003674//GO:0003824	molecular_function//catalytic activity	4-coumarate:CoA ligase isoenzyme 2 (EC:6.2.1.12); K01904 4-coumarate--CoA ligase [EC:6.2.1.12]	http://www.genome.jp/dbget-bin/www_bget?gmx:547944	gnl|BL_ORD_ID|1443 sp|O24145|4CL1_TOBAC 4-coumarate--CoA ligase 1 OS=Nicotiana tabacum GN=4CL1 PE=2 SV=1//0
GLYMA11G09710	NA	NA	NA	NA	NA	NA	NA	NA	NA	NA	0	0	NA	NA	NA	NA	NA	NA	NA	NA	NA	NA	NA	NA	NA	12.9376	0	7.4736	0.0007161	0.0016299	GO:0008152//GO:0008150	metabolic process//biological_process	--	--	GO:0003824//GO:0003674	catalytic activity//molecular_function	4-coumarate--CoA ligase 2-like; K01904 4-coumarate--CoA ligase [EC:6.2.1.12]	http://www.genome.jp/dbget-bin/www_bget?gmx:100790396	gnl|BL_ORD_ID|1449 sp|P31687|4CL2_SOYBN 4-coumarate--CoA ligase 2 OS=Glycine max PE=2 SV=2//0
GLYMA11G20020	11.2911	25.2037	-1.1584	0.018338	0.19175	10.8594	11.1423	-0.037095	0.91953	0.99998	15.4461	21.4874	-0.47625	0.16996	0.9337	28.5828	15.803	0.85495	0.012777	0.12289	19.4226	24.9179	-0.35944	0.3511	0.99984	119.222	19.0708	2.6442	4.5818e-13	3.3758e-12	GO:0008152//GO:0008150	metabolic process//biological_process	--	--	GO:0003674//GO:0003824	molecular_function//catalytic activity	4-coumarate--CoA ligase-like 7-like; K01904 4-coumarate--CoA ligase [EC:6.2.1.12]	http://www.genome.jp/dbget-bin/www_bget?gmx:100808944	gnl|BL_ORD_ID|1469 sp|Q9M0X9|4CLL7_ARATH 4-coumarate--CoA ligase-like 7 OS=Arabidopsis thaliana GN=4CLL7 PE=1 SV=1//0
GLYMA18G08950	NA	NA	NA	NA	NA	NA	NA	NA	NA	NA	NA	NA	NA	NA	NA	5.10679	0	3.3524	0.025557	0.20436	NA	NA	NA	NA	NA	38.1577	0	6.2539	3.2524e-09	1.6811e-08	GO:0055114//GO:0008152//GO:0008150	oxidation-reduction process//metabolic process//biological_process	--	--	GO:0097159//GO:0005488//GO:0003674//GO:0003824//GO:0016491//GO:0043169//GO:0043167//GO:0020037//GO:0016705//GO:0046872//GO:0046914//GO:0005506//GO:0046906	organic cyclic compound binding//binding//molecular_function//catalytic activity//oxidoreductase activity//cation binding//ion binding//heme binding//oxidoreductase activity, acting on paired donors, with incorporation or reduction of molecular oxygen//metal ion binding//transition metal ion binding//iron ion binding//tetrapyrrole binding	cytochrome P450 71D9-like; K13267 flavonoid 6-hydroxylase [EC:1.14.13.-]	http://www.genome.jp/dbget-bin/www_bget?gmx:100814284	gnl|BL_ORD_ID|47055 sp|O81971|C71D9_SOYBN Cytochrome P450 71D9 OS=Glycine max GN=CYP71D9 PE=2 SV=1//0
GLYMA13G18110	66.0305	59.5566	0.14887	0.59857	0.99881	55.2484	65.1601	-0.23806	0.31782	0.99998	61.0901	15.1724	2.0095	7.2376e-07	3.2066e-05	84.2239	62.5016	0.43034	0.0047325	0.056862	52.0914	58.8814	-0.17677	0.41615	0.99984	44.5447	13.4661	1.7259	0.003272	0.0062915	GO:0008150//GO:0008152//GO:0055114	biological_process//metabolic process//oxidation-reduction process	--	--	GO:0046906//GO:0005506//GO:0046872//GO:0016705//GO:0046914//GO:0043167//GO:0020037//GO:0043169//GO:0016491//GO:0003824//GO:0003674//GO:0005488//GO:0097159	tetrapyrrole binding//iron ion binding//metal ion binding//oxidoreductase activity, acting on paired donors, with incorporation or reduction of molecular oxygen//transition metal ion binding//ion binding//heme binding//cation binding//oxidoreductase activity//catalytic activity//molecular_function//binding//organic cyclic compound binding	cytochrome P450 94A2-like; K13407 fatty acid omega-hydroxylase [EC:1.14.-.-]	http://www.genome.jp/dbget-bin/www_bget?gmx:100781020	gnl|BL_ORD_ID|47230 sp|P98188|C94A2_VICSA Cytochrome P450 94A2 OS=Vicia sativa GN=CYP94A2 PE=2 SV=1//0
GLYMA19G34480	32.7894	35.2161	-0.103	0.7398	0.99881	70.7053	32.3572	1.1277	0.00018553	0.03259	99.6185	33.4613	1.5739	1.9962e-07	9.9411e-06	56.5558	101.92	-0.84969	0.0096784	0.099988	68.835	34.8168	0.98336	0.0013075	0.031124	399.428	29.6981	3.7495	3.6724e-62	1.6265e-60	GO:0055114//GO:0008150//GO:0008152	oxidation-reduction process//biological_process//metabolic process	--	--	GO:0003674//GO:0003824//GO:0005488//GO:0097159//GO:0043169//GO:0016491//GO:0046914//GO:0046872//GO:0016705//GO:0020037//GO:0043167//GO:0046906//GO:0005506	molecular_function//catalytic activity//binding//organic cyclic compound binding//cation binding//oxidoreductase activity//transition metal ion binding//metal ion binding//oxidoreductase activity, acting on paired donors, with incorporation or reduction of molecular oxygen//heme binding//ion binding//tetrapyrrole binding//iron ion binding	cytochrome P450 94A1-like; K13407 fatty acid omega-hydroxylase [EC:1.14.-.-]	http://www.genome.jp/dbget-bin/www_bget?gmx:100795308	gnl|BL_ORD_ID|47229 sp|O81117|C94A1_VICSA Cytochrome P450 94A1 OS=Vicia sativa GN=CYP94A1 PE=2 SV=2//0
GLYMA11G07850	128.99	32.5404	1.987	6.8749e-15	7.5038e-13	163.605	127.289	0.3621	0.04718	0.99998	100.052	161.237	-0.68843	1.6107e-06	6.6589e-05	65.7023	102.364	-0.6397	0.079255	0.43423	24.6318	32.1714	-0.38526	0.2619	0.99984	29.8056	143.104	-2.2634	9.0436e-29	1.5703e-27	GO:0008152//GO:0008150//GO:0055114	metabolic process//biological_process//oxidation-reduction process	--	--	GO:0043167//GO:0020037//GO:0016705//GO:0046872//GO:0046914//GO:0005506//GO:0046906//GO:0097159//GO:0005488//GO:0003674//GO:0003824//GO:0016491//GO:0043169	ion binding//heme binding//oxidoreductase activity, acting on paired donors, with incorporation or reduction of molecular oxygen//metal ion binding//transition metal ion binding//iron ion binding//tetrapyrrole binding//organic cyclic compound binding//binding//molecular_function//catalytic activity//oxidoreductase activity//cation binding	cytochrome P450 84A1-like; K09755 ferulate-5-hydroxylase [EC:1.14.-.-]	http://www.genome.jp/dbget-bin/www_bget?gmx:100793538	gnl|BL_ORD_ID|47185 sp|Q42600|C84A1_ARATH Cytochrome P450 84A1 OS=Arabidopsis thaliana GN=CYP84A1 PE=1 SV=1//0
GLYMA16G24341	46.2485	17.2628	1.4217	0.00024285	0.0054851	57.1508	45.6388	0.32451	0.2942	0.99998	35.8383	26.0801	0.45855	0.44842	0.99929	26.6773	36.6664	-0.45885	0.55708	0.99875	13.767	17.0671	-0.31	0.49432	0.99984	77.7894	23.147	1.7487	7.9937e-05	0.00022403	GO:0055114//GO:0008150//GO:0008152	oxidation-reduction process//biological_process//metabolic process	--	--	GO:0003674//GO:0003824//GO:0005488//GO:0097159//GO:0043169//GO:0016491//GO:0046914//GO:0046872//GO:0016705//GO:0020037//GO:0043167//GO:0046906//GO:0005506	molecular_function//catalytic activity//binding//organic cyclic compound binding//cation binding//oxidoreductase activity//transition metal ion binding//metal ion binding//oxidoreductase activity, acting on paired donors, with incorporation or reduction of molecular oxygen//heme binding//ion binding//tetrapyrrole binding//iron ion binding	cytochrome P450 84A1-like; K09755 ferulate-5-hydroxylase [EC:1.14.-.-]	http://www.genome.jp/dbget-bin/www_bget?gmx:100807448	gnl|BL_ORD_ID|47185 sp|Q42600|C84A1_ARATH Cytochrome P450 84A1 OS=Arabidopsis thaliana GN=CYP84A1 PE=1 SV=1//0
GLYMA03G01050	0	0	1.6506	0.75364	0.99881	0	0	-0.7543	0.86239	0.99998	0	10.0056	-3.3899	0.0020833	0.038271	0	0	-2.6795	0.45778	0.97246	0	0	NA	NA	NA	1.14637	8.88031	-2.9535	0.002148	0.004331	GO:0008150//GO:0008152//GO:0055114	biological_process//metabolic process//oxidation-reduction process	--	--	GO:0046872//GO:0016705//GO:0046914//GO:0043167//GO:0020037//GO:0046906//GO:0005506//GO:0003674//GO:0003824//GO:0005488//GO:0097159//GO:0043169//GO:0016491	metal ion binding//oxidoreductase activity, acting on paired donors, with incorporation or reduction of molecular oxygen//transition metal ion binding//ion binding//heme binding//tetrapyrrole binding//iron ion binding//molecular_function//catalytic activity//binding//organic cyclic compound binding//cation binding//oxidoreductase activity	cytochrome P450 86A8-like; K15398 fatty acid omega-hydroxylase [EC:1.14.-.-]	http://www.genome.jp/dbget-bin/www_bget?gmx:100779012	gnl|BL_ORD_ID|47200 sp|O80823|C86A8_ARATH Cytochrome P450 86A8 OS=Arabidopsis thaliana GN=CYP86A8 PE=2 SV=1//0
GLYMA03G20860	2.1679	2.24416	-0.049881	0.96335	0.99881	0	2.13932	-1.1693	0.48442	0.99998	1.04131	16.1565	-3.9557	3.9859e-05	0.0012071	0	1.06537	-1.2201	0.68916	0.99875	1.11624	2.21872	-0.99107	0.52362	0.99984	7.36952	14.3395	-0.96035	0.018736	0.028042	GO:0055114//GO:0008152//GO:0008150	oxidation-reduction process//metabolic process//biological_process	--	--	GO:0043169//GO:0016491//GO:0005488//GO:0003674//GO:0003824//GO:0097159//GO:0046906//GO:0005506//GO:0046914//GO:0016705//GO:0046872//GO:0020037//GO:0043167	cation binding//oxidoreductase activity//binding//molecular_function//catalytic activity//organic cyclic compound binding//tetrapyrrole binding//iron ion binding//transition metal ion binding//oxidoreductase activity, acting on paired donors, with incorporation or reduction of molecular oxygen//metal ion binding//heme binding//ion binding	cytochrome P450 82C2-like; K17961 cytochrome P450, family 82, subfamily G, polypeptide 1 [EC:1.14.-.-]	http://www.genome.jp/dbget-bin/www_bget?gmx:100806378	gnl|BL_ORD_ID|47181 sp|Q9SZ46|C82C4_ARATH Cytochrome P450 82C4 OS=Arabidopsis thaliana GN=CYP82C4 PE=2 SV=1//1.42985e-154
GLYMA11G10640	0	0	NA	NA	NA	NA	NA	NA	NA	NA	3.38425	12.2199	-1.8523	0.011493	0.15546	0	3.46245	-3.9205	0.088688	0.46612	0	0	-1.6126	0.61146	0.99984	0	10.8456	-5.0493	0.00015648	0.00041412	GO:0008152//GO:0008150//GO:0055114	metabolic process//biological_process//oxidation-reduction process	--	--	GO:0005506//GO:0046906//GO:0020037//GO:0043167//GO:0046914//GO:0016705//GO:0046872//GO:0016491//GO:0043169//GO:0097159//GO:0005488//GO:0003824//GO:0003674	iron ion binding//tetrapyrrole binding//heme binding//ion binding//transition metal ion binding//oxidoreductase activity, acting on paired donors, with incorporation or reduction of molecular oxygen//metal ion binding//oxidoreductase activity//cation binding//organic cyclic compound binding//binding//catalytic activity//molecular_function	cytochrome P450 86B1-like; K15402 fatty acid omega-hydroxylase [EC:1.14.-.-]	http://www.genome.jp/dbget-bin/www_bget?gmx:100809503	gnl|BL_ORD_ID|47201 sp|Q9FMY1|C86B1_ARATH Cytochrome P450 86B1 OS=Arabidopsis thaliana GN=CYP86B1 PE=2 SV=1//0
GLYMA11G26500	0	0	-0.67137	0.84443	0.99881	0	0	-1.7543	0.7393	0.99998	5.46687	15.7465	-1.5262	0.010821	0.14789	0	5.59318	-6.1973	0.018195	0.16054	0	0	-0.93449	0.78944	0.99984	0	13.9756	-5.4151	1.768e-05	5.5476e-05	GO:0008152//GO:0008150//GO:0055114	metabolic process//biological_process//oxidation-reduction process	GO:0044444//GO:0043229//GO:0044424//GO:0005575//GO:0043227//GO:0043226//GO:0044464//GO:0005737//GO:0005622//GO:0005739//GO:0005623//GO:0043231	cytoplasmic part//intracellular organelle//intracellular part//cellular_component//membrane-bounded organelle//organelle//cell part//cytoplasm//intracellular//mitochondrion//cell//intracellular membrane-bounded organelle	GO:0046914//GO:0016705//GO:0046872//GO:0020037//GO:0016829//GO:0043167//GO:0046906//GO:0005506//GO:0005488//GO:0003824//GO:0003674//GO:0097159//GO:0004408//GO:0043169//GO:0016846//GO:0016491	transition metal ion binding//oxidoreductase activity, acting on paired donors, with incorporation or reduction of molecular oxygen//metal ion binding//heme binding//lyase activity//ion binding//tetrapyrrole binding//iron ion binding//binding//catalytic activity//molecular_function//organic cyclic compound binding//holocytochrome-c synthase activity//cation binding//carbon-sulfur lyase activity//…	cytochrome P450 86A1-like; K15401 fatty acid omega-hydroxylase [EC:1.14.-.-]	http://www.genome.jp/dbget-bin/www_bget?gmx:100787559	gnl|BL_ORD_ID|47196 sp|P48422|C86A1_ARATH Cytochrome P450 86A1 OS=Arabidopsis thaliana GN=CYP86A1 PE=1 SV=2//0
GLYMA01G45020	174.245	633.372	-1.8619	5.252e-63	3.9466e-60	194.757	171.948	0.1797	0.30514	0.99998	14.4915	15.1724	-0.066238	0.643	0.99929	95.3521	14.8264	2.6851	1.1223e-18	1.5433e-16	1197.8	626.191	0.93572	1.0091e-37	6.3055e-35	1958.82	13.4661	7.1845	0	0	GO:0008152//GO:0008150	metabolic process//biological_process	--	--	GO:0016787//GO:0003674//GO:0003824	hydrolase activity//molecular_function//catalytic activity	HIDH; 2-hydroxyisoflavanone dehydratase (EC:3.1.1.1 4.2.1.105); K13258 2-hydroxyisoflavanone dehydratase [EC:4.2.1.105]	http://www.genome.jp/dbget-bin/www_bget?gmx:547489	gnl|BL_ORD_ID|168339 sp|Q5NUF3|HIDH_SOYBN 2-hydroxyisoflavanone dehydratase OS=Glycine max GN=HIDH PE=1 SV=1//0
GLYMA01G03260	60.8818	60.2471	0.015118	0.99427	0.99899	56.8337	60.0792	-0.080118	0.69353	0.99998	115.845	77.9123	0.57228	0.060082	0.51858	105.794	118.522	-0.16389	0.67337	0.99875	54.2495	59.5641	-0.13483	0.50362	0.99984	15.8854	69.15	-2.122	5.2379e-14	4.139e-13	GO:0071704//GO:0006807//GO:0043436//GO:0006082//GO:0044281//GO:0009987//GO:0008152//GO:0008150//GO:0006520//GO:0009058//GO:0044238//GO:0019752//GO:0044237	organic substance metabolic process//nitrogen compound metabolic process//oxoacid metabolic process//organic acid metabolic process//small molecule metabolic process//cellular process//metabolic process//biological_process//cellular amino acid metabolic process//biosynthetic process//primary metabolic process//carboxylic acid metabolic process//cellular metabolic process	--	--	GO:0048037//GO:0016829//GO:0043167//GO:0005488//GO:0003824//GO:0003674//GO:0043168//GO:0030170	cofactor binding//lyase activity//ion binding//binding//catalytic activity//molecular_function//anion binding//pyridoxal phosphate binding	ALAAT3; alanine aminotransferase 3; K14272 glutamate--glyoxylate aminotransferase [EC:2.6.1.4 2.6.1.2 2.6.1.44 2.6.1.-]	http://www.genome.jp/dbget-bin/www_bget?gmx:100127415	gnl|BL_ORD_ID|145253 sp|Q9S7E9|GGT2_ARATH Glutamate--glyoxylate aminotransferase 2 OS=Arabidopsis thaliana GN=GGAT2 PE=1 SV=1//0
GLYMA02G04320	52.3908	44.3654	0.23988	0.44051	0.99881	48.5108	51.7002	-0.091864	0.68507	0.99998	158.626	117.114	0.43771	0.13853	0.84881	74.3152	162.291	-1.1269	5.6839e-06	0.00016789	37.2825	43.8624	-0.23448	0.38173	0.99984	9.66226	103.943	-3.4273	4.2586e-28	7.2219e-27	GO:0035825//GO:0019752//GO:0006996//GO:0016043//GO:0034645//GO:0044237//GO:0046483//GO:0006412//GO:0007129//GO:0044249//GO:0022402//GO:0007283//GO:0007130//GO:0044267//GO:0019953//GO:0048609//GO:0022414//GO:0070193//GO:0043170//GO:0007131//GO:0006413//GO:0044238//GO:0006520//GO:0009059//GO:0009058//GO:0090304//GO:0048232//GO:0051276//GO:0008152//GO:0070192//GO:0008150//GO:0051321//GO:0048610//GO:…	reciprocal DNA recombination//carboxylic acid metabolic process//organelle organization//cellular component organization//cellular macromolecule biosynthetic process//cellular metabolic process//heterocycle metabolic process//translation//synapsis//cellular biosynthetic process//cell cycle process//spermatogenesis//synaptonemal complex assembly//cellular protein metabolic process//sexual reproduc…	--	--	GO:0030170//GO:0003676//GO:0005488//GO:0003674//GO:0003824//GO:0043168//GO:0097159//GO:0008135//GO:0003723//GO:0043167//GO:0003743//GO:0016829//GO:0048037	pyridoxal phosphate binding//nucleic acid binding//binding//molecular_function//catalytic activity//anion binding//organic cyclic compound binding//translation factor activity, nucleic acid binding//RNA binding//ion binding//translation initiation factor activity//lyase activity//cofactor binding	glutamate--glyoxylate aminotransferase 2-like; K14272 glutamate--glyoxylate aminotransferase [EC:2.6.1.4 2.6.1.2 2.6.1.44 2.6.1.-]	http://www.genome.jp/dbget-bin/www_bget?gmx:100787173	gnl|BL_ORD_ID|145253 sp|Q9S7E9|GGT2_ARATH Glutamate--glyoxylate aminotransferase 2 OS=Arabidopsis thaliana GN=GGAT2 PE=1 SV=1//0
GLYMA07G02180	35.0477	115.574	-1.7214	1.1769e-11	9.5017e-10	34.4014	34.5856	-0.007704	0.92487	0.99998	20.2187	17.8788	0.17744	0.99715	0.99952	38.7201	20.6859	0.90444	0.0026771	0.035901	219.602	114.264	0.94252	3.1955e-08	2.3962e-06	368.804	15.8681	4.5387	1.8043e-67	8.7847e-66	GO:0008150//GO:0008152	biological_process//metabolic process	--	--	GO:0003674//GO:0003824	molecular_function//catalytic activity	malonate--CoA ligase-like; K18660 malonyl-CoA/methylmalonyl-CoA synthetase [EC:6.2.1.-]	http://www.genome.jp/dbget-bin/www_bget?gmx:100813324	gnl|BL_ORD_ID|2674 sp|Q8H151|AAE13_ARATH Malonate--CoA ligase OS=Arabidopsis thaliana GN=AAE13 PE=1 SV=1//6.67272e-63
GLYMA08G21840	16.4399	77.1647	-2.2307	5.2386e-11	3.9065e-09	15.7739	16.2232	-0.040512	0.89772	0.99998	16.5741	6.72506	1.3013	0.073631	0.59099	13.8722	16.9571	-0.2897	0.93153	0.99875	101.504	76.2898	0.41197	0.092529	0.70335	141.822	5.96874	4.5705	3.9373e-27	6.4164e-26	GO:0008150//GO:0008152	biological_process//metabolic process	--	--	GO:0003824//GO:0003674	catalytic activity//molecular_function	malonate--CoA ligase-like; K18660 malonyl-CoA/methylmalonyl-CoA synthetase [EC:6.2.1.-]	http://www.genome.jp/dbget-bin/www_bget?gmx:100810130	gnl|BL_ORD_ID|2674 sp|Q8H151|AAE13_ARATH Malonate--CoA ligase OS=Arabidopsis thaliana GN=AAE13 PE=1 SV=1//0
GLYMA07G09370	69.1921	56.2767	0.29807	0.2701	0.99881	58.3398	68.2799	-0.22698	0.32638	0.99998	57.7926	57.409	0.0096063	0.52795	0.99929	75.4585	59.1279	0.35184	0.016608	0.15045	50.4542	55.6386	-0.14111	0.50407	0.99984	18.8332	50.9526	-1.4359	7.1001e-08	3.1654e-07	GO:0019538//GO:0009987//GO:0006631//GO:0006082//GO:0044281//GO:0043436//GO:0006629//GO:0071704//GO:0008152//GO:0008150//GO:0055114//GO:0032787//GO:0043170//GO:0044255//GO:0044238//GO:0044237//GO:0006508//GO:0019752	protein metabolic process//cellular process//fatty acid metabolic process//organic acid metabolic process//small molecule metabolic process//oxoacid metabolic process//lipid metabolic process//organic substance metabolic process//metabolic process//biological_process//oxidation-reduction process//monocarboxylic acid metabolic process//macromolecule metabolic process//cellular lipid metabolic proc…	--	--	GO:0008233//GO:0016616//GO:0016614//GO:0003857//GO:0003674//GO:0003824//GO:0016491//GO:0016787	peptidase activity//oxidoreductase activity, acting on the CH-OH group of donors, NAD or NADP as acceptor//oxidoreductase activity, acting on CH-OH group of donors//3-hydroxyacyl-CoA dehydrogenase activity//molecular_function//catalytic activity//oxidoreductase activity//hydrolase activity	peroxisomal fatty acid beta-oxidation multifunctional protein AIM1-like; K10527 enoyl-CoA hydratase/3-hydroxyacyl-CoA dehydrogenase [EC:4.2.1.17 1.1.1.35 1.1.1.211]	http://www.genome.jp/dbget-bin/www_bget?gmx:100780325	gnl|BL_ORD_ID|11615 sp|Q9ZPI6|AIM1_ARATH Peroxisomal fatty acid beta-oxidation multifunctional protein AIM1 OS=Arabidopsis thaliana GN=AIM1 PE=1 SV=1//0
GLYMA07G37570	88.7935	78.8046	0.17217	0.47615	0.99881	86.3207	87.6229	-0.021602	0.83111	0.99998	74.1064	61.4277	0.27071	0.71202	0.99929	97.4863	75.8187	0.36265	0.0056635	0.065538	89.9693	77.9112	0.2076	0.46894	0.99984	534.045	54.5193	3.2921	1.8843e-71	1.0046e-69	GO:0043170//GO:0044238//GO:0044255//GO:0055114//GO:0032787//GO:0019752//GO:0006508//GO:0044237//GO:0071704//GO:0043436//GO:0006082//GO:0044281//GO:0006629//GO:0006631//GO:0009987//GO:0019538//GO:0008152//GO:0008150	macromolecule metabolic process//primary metabolic process//cellular lipid metabolic process//oxidation-reduction process//monocarboxylic acid metabolic process//carboxylic acid metabolic process//proteolysis//cellular metabolic process//organic substance metabolic process//oxoacid metabolic process//organic acid metabolic process//small molecule metabolic process//lipid metabolic process//fatty …	--	--	GO:0003857//GO:0016614//GO:0003824//GO:0003674//GO:0016616//GO:0008233//GO:0016787//GO:0016491	3-hydroxyacyl-CoA dehydrogenase activity//oxidoreductase activity, acting on CH-OH group of donors//catalytic activity//molecular_function//oxidoreductase activity, acting on the CH-OH group of donors, NAD or NADP as acceptor//peptidase activity//hydrolase activity//oxidoreductase activity	peroxisomal fatty acid beta-oxidation multifunctional protein MFP2-like; K10527 enoyl-CoA hydratase/3-hydroxyacyl-CoA dehydrogenase [EC:4.2.1.17 1.1.1.35 1.1.1.211]	http://www.genome.jp/dbget-bin/www_bget?gmx:100777319	gnl|BL_ORD_ID|230363 sp|Q9ZPI5|MFP2_ARATH Peroxisomal fatty acid beta-oxidation multifunctional protein MFP2 OS=Arabidopsis thaliana GN=MFP2 PE=1 SV=1//0
GLYMA09G32430	103.878	96.9306	0.099872	0.67056	0.99881	72.2906	102.509	-0.50387	0.016153	0.91728	90.5938	80.3727	0.17271	0.97686	0.99929	135.063	92.687	0.54319	4.2397e-05	0.0010235	138.935	95.8316	0.53584	0.0099216	0.1543	444.3	71.3337	2.6389	3.1617e-44	9.0429e-43	GO:0008152//GO:0008150//GO:0009987//GO:0006631//GO:0019538//GO:0071704//GO:0006082//GO:0044281//GO:0043436//GO:0006629//GO:0044237//GO:0019752//GO:0006508//GO:0043170//GO:0044255//GO:0044238//GO:0055114//GO:0032787	metabolic process//biological_process//cellular process//fatty acid metabolic process//protein metabolic process//organic substance metabolic process//organic acid metabolic process//small molecule metabolic process//oxoacid metabolic process//lipid metabolic process//cellular metabolic process//carboxylic acid metabolic process//proteolysis//macromolecule metabolic process//cellular lipid metabo…	--	--	GO:0016491//GO:0016787//GO:0016616//GO:0008233//GO:0003857//GO:0016614//GO:0003824//GO:0003674	oxidoreductase activity//hydrolase activity//oxidoreductase activity, acting on the CH-OH group of donors, NAD or NADP as acceptor//peptidase activity//3-hydroxyacyl-CoA dehydrogenase activity//oxidoreductase activity, acting on CH-OH group of donors//catalytic activity//molecular_function	peroxisomal fatty acid beta-oxidation multifunctional protein AIM1-like; K10527 enoyl-CoA hydratase/3-hydroxyacyl-CoA dehydrogenase [EC:4.2.1.17 1.1.1.35 1.1.1.211]	http://www.genome.jp/dbget-bin/www_bget?gmx:100798079	gnl|BL_ORD_ID|11615 sp|Q9ZPI6|AIM1_ARATH Peroxisomal fatty acid beta-oxidation multifunctional protein AIM1 OS=Arabidopsis thaliana GN=AIM1 PE=1 SV=1//0
GLYMA13G24200	196.375	1794.29	-3.1917	0	0	448.963	193.787	1.2121	1.6177e-23	5.3281e-20	12.6692	20.9133	-0.72309	0.074136	0.59315	221.116	12.962	4.0924	9.4344e-55	5.48e-52	3927.39	1773.95	1.1466	1.7786e-169	7.7799e-166	8480.84	18.5613	8.8358	0	0	GO:0055114//GO:0008152//GO:0008150	oxidation-reduction process//metabolic process//biological_process	--	--	GO:0016491//GO:0043169//GO:0097159//GO:0005488//GO:0003824//GO:0003674//GO:0005506//GO:0046906//GO:0020037//GO:0043167//GO:0046914//GO:0016705//GO:0046872	oxidoreductase activity//cation binding//organic cyclic compound binding//binding//catalytic activity//molecular_function//iron ion binding//tetrapyrrole binding//heme binding//ion binding//transition metal ion binding//oxidoreductase activity, acting on paired donors, with incorporation or reduction of molecular oxygen//metal ion binding	IFS2; isoflavone synthase 2; K13257 2-hydroxyisoflavanone synthase [EC:1.14.13.136]	http://www.genome.jp/dbget-bin/www_bget?gmx:606705	gnl|BL_ORD_ID|47225 sp|Q9SWR5|C93C1_SOYBN 2-hydroxyisoflavanone synthase OS=Glycine max GN=IFS2 PE=2 SV=1//0
GLYMA07G32330	264.393	701.215	-1.4072	2.5355e-47	1.3036e-44	294.077	260.908	0.17265	0.22851	0.99998	36.6193	6.06896	2.5931	4.8152e-06	0.00017629	171.116	37.4655	2.1913	9.6581e-27	2.3202e-24	1038.55	693.264	0.5831	1.7195e-14	2.6862e-12	1710.71	5.38642	8.3111	0	0	GO:0008150//GO:0008152//GO:0055114	biological_process//metabolic process//oxidation-reduction process	--	--	GO:0046914//GO:0046872//GO:0016705//GO:0020037//GO:0043167//GO:0046906//GO:0005506//GO:0003824//GO:0003674//GO:0005488//GO:0097159//GO:0043169//GO:0016491	transition metal ion binding//metal ion binding//oxidoreductase activity, acting on paired donors, with incorporation or reduction of molecular oxygen//heme binding//ion binding//tetrapyrrole binding//iron ion binding//catalytic activity//molecular_function//binding//organic cyclic compound binding//cation binding//oxidoreductase activity	IFS1, IFS; isoflavone synthase 1 (EC:5.4.99.-); K13257 2-hydroxyisoflavanone synthase [EC:1.14.13.136]	http://www.genome.jp/dbget-bin/www_bget?gmx:100037450	gnl|BL_ORD_ID|47225 sp|Q9SWR5|C93C1_SOYBN 2-hydroxyisoflavanone synthase OS=Glycine max GN=IFS2 PE=2 SV=1//0
GLYMA20G24810	29.2666	21.4922	0.44544	0.28873	0.99881	30.0418	28.8808	0.056862	0.93257	0.99998	4.07846	42.7287	-3.3891	2.0118e-10	1.5362e-08	15.4728	4.17269	1.8907	0.0029532	0.038645	54.3983	21.2485	1.3562	0.00018092	0.0059256	630.34	37.9233	4.055	1.9834e-104	1.7515e-102	GO:0008150//GO:0008152//GO:0055114	biological_process//metabolic process//oxidation-reduction process	--	--	GO:0046914//GO:0046872//GO:0016705//GO:0020037//GO:0043167//GO:0046906//GO:0005506//GO:0003674//GO:0003824//GO:0005488//GO:0097159//GO:0043169//GO:0016491	transition metal ion binding//metal ion binding//oxidoreductase activity, acting on paired donors, with incorporation or reduction of molecular oxygen//heme binding//ion binding//tetrapyrrole binding//iron ion binding//molecular_function//catalytic activity//binding//organic cyclic compound binding//cation binding//oxidoreductase activity	trans-cinnamate 4-monooxygenase-like; K00487 trans-cinnamate 4-monooxygenase [EC:1.14.13.11]	http://www.genome.jp/dbget-bin/www_bget?gmx:100812188	gnl|BL_ORD_ID|47133 sp|H2DH22|C7A10_PANGI Cytochrome P450 CYP73A100 OS=Panax ginseng PE=2 SV=1//0
GLYMA11G01350	137.3	486.724	-1.8258	1.3204e-47	6.8794e-45	97.4972	135.49	-0.47476	0.0086273	0.61042	44.6027	39.0382	0.19225	0.96679	0.99929	136.816	45.6333	1.5841	1.4206e-15	1.523e-13	937.943	481.206	0.96285	2.2829e-31	1.0573e-28	1854.01	34.6478	5.7417	0	0	GO:0051234//GO:0032787//GO:0044238//GO:0044255//GO:0072330//GO:0006633//GO:0019752//GO:0044237//GO:0044249//GO:0006629//GO:0043436//GO:0006082//GO:0044281//GO:0071704//GO:0006631//GO:0009987//GO:0046394//GO:0008610//GO:0009058//GO:0008150//GO:0008152//GO:0016053//GO:0051179//GO:0044283//GO:0006810	establishment of localization//monocarboxylic acid metabolic process//primary metabolic process//cellular lipid metabolic process//monocarboxylic acid biosynthetic process//fatty acid biosynthetic process//carboxylic acid metabolic process//cellular metabolic process//cellular biosynthetic process//lipid metabolic process//oxoacid metabolic process//organic acid metabolic process//small molecule …	GO:0016021//GO:0031224//GO:0016020//GO:0044425//GO:0005575	integral to membrane//intrinsic to membrane//membrane//membrane part//cellular_component	GO:0032559//GO:0003674//GO:0032553//GO:0003824//GO:0005488//GO:0016740//GO:0030554//GO:0097159//GO:0043168//GO:0001882//GO:0016787//GO:0042623//GO:0043492//GO:0005215//GO:0016887//GO:0004315//GO:0015405//GO:0032550//GO:0016747//GO:0001883//GO:0016462//GO:0043167//GO:0032549//GO:0022804//GO:0022857//GO:0000166//GO:0016818//GO:0035639//GO:0017076//GO:0017111//GO:0004312//GO:0016817//GO:0015399//GO:…	adenyl ribonucleotide binding//molecular_function//ribonucleotide binding//catalytic activity//binding//transferase activity//adenyl nucleotide binding//organic cyclic compound binding//anion binding//nucleoside binding//hydrolase activity//ATPase activity, coupled//ATPase activity, coupled to movement of substances//transporter activity//ATPase activity//3-oxoacyl-[acyl-carrier-protein] synthase…	chalcone synthase; K00660 chalcone synthase [EC:2.3.1.74]	http://www.genome.jp/dbget-bin/www_bget?gmx:100170701	gnl|BL_ORD_ID|61451 sp|P23569|CHSY_PUEML Chalcone synthase OS=Pueraria montana var. lobata GN=CHS PE=1 SV=1//3.13839e-32
GLYMA01G43880	318.5	1100.93	-1.7894	1.3704e-102	1.8464e-99	275.449	314.301	-0.19036	0.070082	0.99998	93.5442	73.4016	0.34984	0.44577	0.99929	215.857	95.7056	1.1734	6.8063e-17	8.0511e-15	2519.66	1088.45	1.211	1.304e-119	3.949e-116	2993.99	65.1466	5.5222	0	0	GO:0019752//GO:0006633//GO:0072330//GO:0044237//GO:0044249//GO:0032787//GO:0044255//GO:0044238//GO:0009058//GO:0008610//GO:0016053//GO:0008152//GO:0008150//GO:0044283//GO:0006082//GO:0044281//GO:0043436//GO:0006629//GO:0071704//GO:0046394//GO:0009987//GO:0006631	carboxylic acid metabolic process//fatty acid biosynthetic process//monocarboxylic acid biosynthetic process//cellular metabolic process//cellular biosynthetic process//monocarboxylic acid metabolic process//cellular lipid metabolic process//primary metabolic process//biosynthetic process//lipid biosynthetic process//organic acid biosynthetic process//metabolic process//biological_process//small …	GO:0005575//GO:0016020	cellular_component//membrane	GO:0004315//GO:0016747//GO:0016740//GO:0003824//GO:0003674//GO:0004312//GO:0016746	3-oxoacyl-[acyl-carrier-protein] synthase activity//transferase activity, transferring acyl groups other than amino-acyl groups//transferase activity//catalytic activity//molecular_function//fatty acid synthase activity//transferase activity, transferring acyl groups	CHS7; chalcone synthase 7-like; K00660 chalcone synthase [EC:2.3.1.74]	http://www.genome.jp/dbget-bin/www_bget?gmx:100782897	gnl|BL_ORD_ID|61328 sp|P30081|CHS7_SOYBN Chalcone synthase 7 OS=Glycine max GN=CHS7 PE=3 SV=1//0
GLYMA08G11610	30.4409	258.079	-3.0837	2.4807e-46	1.227e-43	44.9438	30.0396	0.58126	0.098426	0.99998	50.4167	12.2199	2.0447	5.1184e-06	0.0001856	24.6955	51.5816	-1.0626	0.016469	0.14954	585.284	255.153	1.1978	1.2699e-28	5.3182e-26	437.913	10.8456	5.3355	9.5443e-87	6.4575e-85	GO:0044237//GO:0044249//GO:0006633//GO:0019752//GO:0072330//GO:0032787//GO:0044255//GO:0044238//GO:0044283//GO:0008610//GO:0009058//GO:0016053//GO:0008152//GO:0008150//GO:0009987//GO:0046394//GO:0006631//GO:0006082//GO:0044281//GO:0043436//GO:0006629//GO:0071704	cellular metabolic process//cellular biosynthetic process//fatty acid biosynthetic process//carboxylic acid metabolic process//monocarboxylic acid biosynthetic process//monocarboxylic acid metabolic process//cellular lipid metabolic process//primary metabolic process//small molecule biosynthetic process//lipid biosynthetic process//biosynthetic process//organic acid biosynthetic process//metaboli…	GO:0005575//GO:0016020	cellular_component//membrane	GO:0016747//GO:0004315//GO:0016740//GO:0003674//GO:0003824//GO:0016746//GO:0004312	transferase activity, transferring acyl groups other than amino-acyl groups//3-oxoacyl-[acyl-carrier-protein] synthase activity//transferase activity//molecular_function//catalytic activity//transferase activity, transferring acyl groups//fatty acid synthase activity	CHS9; chalcone synthase 1-like; K00660 chalcone synthase [EC:2.3.1.74]	http://www.genome.jp/dbget-bin/www_bget?gmx:100790997	gnl|BL_ORD_ID|61227 sp|P24826|CHS1_SOYBN Chalcone synthase 1 OS=Glycine max GN=CHS1 PE=3 SV=1//0
GLYMA08G11650	6.50369	64.8218	-3.3171	1.3972e-13	1.3615e-11	10.0668	6.41795	0.64942	0.3856	0.99998	0	0	-0.24049	0.89938	0.99929	2.97261	0	3.0653	0.099439	0.49754	146.6	64.0868	1.1938	3.0503e-08	2.2961e-06	96.2951	0	8.0476	1.4743e-19	1.6789e-18	GO:0006631//GO:0046394//GO:0009987//GO:0071704//GO:0006629//GO:0043436//GO:0044281//GO:0006082//GO:0044283//GO:0008150//GO:0008152//GO:0016053//GO:0008610//GO:0009058//GO:0044238//GO:0044255//GO:0032787//GO:0044249//GO:0044237//GO:0072330//GO:0006633//GO:0019752	fatty acid metabolic process//carboxylic acid biosynthetic process//cellular process//organic substance metabolic process//lipid metabolic process//oxoacid metabolic process//small molecule metabolic process//organic acid metabolic process//small molecule biosynthetic process//biological_process//metabolic process//organic acid biosynthetic process//lipid biosynthetic process//biosynthetic proces…	GO:0016020//GO:0005575	membrane//cellular_component	GO:0016746//GO:0004312//GO:0003674//GO:0003824//GO:0016740//GO:0016747//GO:0004315	transferase activity, transferring acyl groups//fatty acid synthase activity//molecular_function//catalytic activity//transferase activity//transferase activity, transferring acyl groups other than amino-acyl groups//3-oxoacyl-[acyl-carrier-protein] synthase activity	chalcone synthase 2-like; K00660 chalcone synthase [EC:2.3.1.74]	http://www.genome.jp/dbget-bin/www_bget?gmx:100779649	gnl|BL_ORD_ID|61259 sp|P17957|CHS2_SOYBN Chalcone synthase 2 OS=Glycine max GN=CHS2 PE=3 SV=1//9.33064e-163
GLYMA01G22880	4.60678	99.0884	-4.4269	8.3599e-24	1.7103e-21	13.7923	4.54605	1.6012	0.029717	0.99998	NA	NA	NA	NA	NA	1.98174	0	NA	NA	NA	173.762	97.965	0.82677	1.2373e-05	0.00055987	55.8446	0	6.8033	9.775e-13	6.9946e-12	GO:0009987//GO:0046394//GO:0006631//GO:0071704//GO:0006629//GO:0006082//GO:0044281//GO:0043436//GO:0044283//GO:0008150//GO:0016053//GO:0008152//GO:0008610//GO:0009058//GO:0044255//GO:0044238//GO:0032787//GO:0044249//GO:0044237//GO:0072330//GO:0006633//GO:0019752	cellular process//carboxylic acid biosynthetic process//fatty acid metabolic process//organic substance metabolic process//lipid metabolic process//organic acid metabolic process//small molecule metabolic process//oxoacid metabolic process//small molecule biosynthetic process//biological_process//organic acid biosynthetic process//metabolic process//lipid biosynthetic process//biosynthetic proces…	GO:0016020//GO:0005575	membrane//cellular_component	GO:0016746//GO:0004312//GO:0003674//GO:0003824//GO:0016740//GO:0016747//GO:0004315	transferase activity, transferring acyl groups//fatty acid synthase activity//molecular_function//catalytic activity//transferase activity//transferase activity, transferring acyl groups other than amino-acyl groups//3-oxoacyl-[acyl-carrier-protein] synthase activity	chalcone synthase 6-like; K00660 chalcone synthase [EC:2.3.1.74]	http://www.genome.jp/dbget-bin/www_bget?gmx:100785554	gnl|BL_ORD_ID|61303 sp|P30080|CHS6_SOYBN Chalcone synthase 6 OS=Glycine max GN=CHS6 PE=3 SV=1//0
GLYMA02G14450	15.9882	159.94	-3.3224	3.0238e-31	8.8837e-29	17.28	15.7775	0.13124	0.83251	0.99998	0	0	1.0814	0.87847	0.99929	1.75308	0	3.3035	0.19311	0.70552	300.791	158.126	0.92768	1.7496e-10	1.8221e-08	146.244	0	10.972	1.0928e-20	1.326e-19	GO:0019752//GO:0006633//GO:0072330//GO:0044249//GO:0044237//GO:0044238//GO:0044255//GO:0032787//GO:0008152//GO:0016053//GO:0008150//GO:0009058//GO:0008610//GO:0044283//GO:0071704//GO:0043436//GO:0044281//GO:0006082//GO:0006629//GO:0006631//GO:0046394//GO:0009987	carboxylic acid metabolic process//fatty acid biosynthetic process//monocarboxylic acid biosynthetic process//cellular biosynthetic process//cellular metabolic process//primary metabolic process//cellular lipid metabolic process//monocarboxylic acid metabolic process//metabolic process//organic acid biosynthetic process//biological_process//biosynthetic process//lipid biosynthetic process//small …	GO:0019012//GO:0044423//GO:0005575//GO:0016020//GO:0019031	virion//virion part//cellular_component//membrane//viral envelope	GO:0004315//GO:0016747//GO:0016740//GO:0003824//GO:0003674//GO:0004312//GO:0016746	3-oxoacyl-[acyl-carrier-protein] synthase activity//transferase activity, transferring acyl groups other than amino-acyl groups//transferase activity//catalytic activity//molecular_function//fatty acid synthase activity//transferase activity, transferring acyl groups	chalcone synthase 6-like; K00660 chalcone synthase [EC:2.3.1.74]	http://www.genome.jp/dbget-bin/www_bget?gmx:100788048	gnl|BL_ORD_ID|61303 sp|P30080|CHS6_SOYBN Chalcone synthase 6 OS=Glycine max GN=CHS6 PE=3 SV=1//0
GLYMA08G11620	100.627	189.718	-0.91485	8.9278e-08	4.2857e-06	159.642	99.3	0.68497	0.00028386	0.045056	75.9287	5.57688	3.7671	1.403e-15	2.0311e-13	55.4125	77.6831	-0.48739	0.33505	0.88908	353.105	187.567	0.91269	9.4373e-12	1.1746e-09	425.467	4.94968	6.4256	6.8105e-87	4.6238e-85	GO:0032787//GO:0044255//GO:0044238//GO:0051716//GO:0044237//GO:0044249//GO:0023052//GO:0019752//GO:0006633//GO:0072330//GO:0046394//GO:0009987//GO:0006631//GO:0065007//GO:0044281//GO:0006082//GO:0043436//GO:0006629//GO:0007165//GO:0071704//GO:0044283//GO:0050896//GO:0050794//GO:0007154//GO:0009058//GO:0008610//GO:0050789//GO:0016053//GO:0008152//GO:0008150	monocarboxylic acid metabolic process//cellular lipid metabolic process//primary metabolic process//cellular response to stimulus//cellular metabolic process//cellular biosynthetic process//signaling//carboxylic acid metabolic process//fatty acid biosynthetic process//monocarboxylic acid biosynthetic process//carboxylic acid biosynthetic process//cellular process//fatty acid metabolic process//bi…	GO:0016020//GO:0005575	membrane//cellular_component	GO:0016740//GO:0003824//GO:0003674//GO:0016747//GO:0004315//GO:0016746//GO:0004312	transferase activity//catalytic activity//molecular_function//transferase activity, transferring acyl groups other than amino-acyl groups//3-oxoacyl-[acyl-carrier-protein] synthase activity//transferase activity, transferring acyl groups//fatty acid synthase activity	CHS1, Gmachs1, ICHS1; chalcone synthase 1; K00660 chalcone synthase [EC:2.3.1.74]	http://www.genome.jp/dbget-bin/www_bget?gmx:732575	gnl|BL_ORD_ID|61227 sp|P24826|CHS1_SOYBN Chalcone synthase 1 OS=Glycine max GN=CHS1 PE=3 SV=1//0
GLYMA10G43850	24.2082	40.136	-0.7294	0.042132	0.35132	35.5904	23.889	0.57514	0.14541	0.99998	3.73135	2.87045	0.37842	0.85959	0.99929	30.8694	3.81757	3.0155	1.3292e-07	5.3329e-06	99.941	39.6809	1.3326	5.6072e-07	3.3976e-05	75.3329	2.54763	4.8861	1.0219e-15	9.1641e-15	GO:0016310//GO:0006793//GO:0044237//GO:0009987//GO:0008150//GO:0008152//GO:0006796	phosphorylation//phosphorus metabolic process//cellular metabolic process//cellular process//biological_process//metabolic process//phosphate-containing compound metabolic process	--	--	GO:0003824//GO:0003674//GO:0032553//GO:0005488//GO:0016740//GO:0032559//GO:0097159//GO:0043168//GO:0016853//GO:0030554//GO:0001882//GO:0046917//GO:0001883//GO:0016780//GO:0032550//GO:0016872//GO:0032549//GO:0043167//GO:0035639//GO:0017076//GO:0000166//GO:0032555//GO:0016772//GO:0005524	catalytic activity//molecular_function//ribonucleotide binding//binding//transferase activity//adenyl ribonucleotide binding//organic cyclic compound binding//anion binding//isomerase activity//adenyl nucleotide binding//nucleoside binding//triphosphoribosyl-dephospho-CoA synthase activity//purine nucleoside binding//phosphotransferase activity, for other substituted phosphate groups//purine ribo…	CHI1B2; chalcone isomerase 1B2 (EC:5.5.1.6); K01859 chalcone isomerase [EC:5.5.1.6]	http://www.genome.jp/dbget-bin/www_bget?gmx:100037455	gnl|BL_ORD_ID|57382 sp|Q53B70|CF1B2_SOYBN Chalcone--flavonone isomerase 1B-2 OS=Glycine max GN=CHI1B2 PE=2 SV=1//4.1723e-150
GLYMA20G38560	193.033	736.344	-1.9315	1.6693e-76	1.5909e-73	250.481	190.488	0.395	0.0073591	0.54264	32.1938	48.7977	-0.60003	0.016104	0.20382	115.932	32.9376	1.8155	1.8156e-15	1.9149e-13	1786.21	727.996	1.2949	5.0808e-95	1.1112e-91	1506.82	43.3097	5.1207	9.4067e-289	3.238e-286	--	--	--	--	GO:0016872//GO:0003824//GO:0003674//GO:0016853	intramolecular lyase activity//catalytic activity//molecular_function//isomerase activity	CHI, CHI1, CHI1A; chalcone isomerase (EC:5.5.1.6); K01859 chalcone isomerase [EC:5.5.1.6]	http://www.genome.jp/dbget-bin/www_bget?gmx:547602	gnl|BL_ORD_ID|57495 sp|Q93XE6|CFI1A_SOYBN Chalcone--flavonone isomerase 1A OS=Glycine max GN=CHI1A PE=1 SV=1//1.42184e-108
GLYMA04G40030	62.327	200.421	-1.6851	1.3599e-18	1.9322e-16	70.626	61.5054	0.19949	0.48761	0.99998	28.636	26.1621	0.13035	0.9004	0.99929	47.2568	29.2976	0.68974	0.0051137	0.060361	296.995	198.149	0.58386	4.0317e-05	0.0016097	196.193	23.2198	3.0788	3.2223e-25	4.797e-24	GO:0006955//GO:0002376//GO:0008150//GO:0050896	immune response//immune system process//biological_process//response to stimulus	GO:0005576//GO:0005575	extracellular region//cellular_component	GO:0005488//GO:0003824//GO:0003674//GO:0016853//GO:0005134//GO:0008083//GO:0016872//GO:0005126//GO:0005515//GO:0070851//GO:0005102	binding//catalytic activity//molecular_function//isomerase activity//interleukin-2 receptor binding//growth factor activity//intramolecular lyase activity//cytokine receptor binding//protein binding//growth factor receptor binding//receptor binding	chalcone isomerase 4-like	http://www.genome.jp/dbget-bin/www_bget?gmx:732547	gnl|BL_ORD_ID|57514 sp|Q8VZW3|CFI3_ARATH Probable chalcone--flavonone isomerase 3 OS=Arabidopsis thaliana GN=CHI3 PE=1 SV=1//1.71333e-70
GLYMA06G14820	168.554	824.644	-2.2906	2.0064e-105	2.8e-102	248.578	166.332	0.57963	0.00010599	0.02084	37.8342	44.369	-0.22986	0.19903	0.99929	61.8912	38.7084	0.67709	0.0015365	0.02265	1848.72	815.294	1.1811	9.9417e-85	1.779e-81	1776.05	39.3791	5.4951	0	0	GO:0050896//GO:0008150//GO:0002376//GO:0006955	response to stimulus//biological_process//immune system process//immune response	GO:0005575//GO:0005576	cellular_component//extracellular region	GO:0008083//GO:0005102//GO:0070851//GO:0005515//GO:0005126//GO:0016872//GO:0005134//GO:0016853//GO:0003674//GO:0003824//GO:0005488	growth factor activity//receptor binding//growth factor receptor binding//protein binding//cytokine receptor binding//intramolecular lyase activity//interleukin-2 receptor binding//isomerase activity//molecular_function//catalytic activity//binding	chalcone isomerase 4-like	http://www.genome.jp/dbget-bin/www_bget?gmx:732547	gnl|BL_ORD_ID|57514 sp|Q8VZW3|CFI3_ARATH Probable chalcone--flavonone isomerase 3 OS=Arabidopsis thaliana GN=CHI3 PE=1 SV=1//9.16008e-65
