# Supplementary material for: Metabolomics Analysis of Soybean Hypocotyls in Response to Phytophthora sojae Infection
Source: Front Plant Sci. 2018 Oct 23;9:1530. doi: 10.3389/fpls.2018.01530 (PMC6206292; doi:10.3389/fpls.2018.01530)
Supplement: Supplementary file 1 [file Data_Sheet_1.zip › Supplementary Excel 2. All identified metablites.xlsx]

## Sheet: Sheet1
Peak	Mass	RT（min）	R-12h1	R-12h2	R-12h3	R-12h4	R-12h5	R-12h6	R-12h7	R-12h8	R-12h-CK1	R-12h-CK2	R-12h-CK3	R-12h-CK4	R-12h-CK5	R-12h-CK6	R-12h-CK7	R-12h-CK8	R-36h1	R-36h2	R-36h3	R-36h4	R-36h5	R-36h6	R-36h7	R-36h8	R-36h-CK1	R-36h-CK2	R-36h-CK3	R-36h-CK4	R-36h-CK5	R-36h-CK6	R-36h-CK7	R-36h-CK8	S-12h1	S-12h2	S-12h3	S-12h4	S-12h5	S-12h6	S-12h7	S-12h8	S-12h-CK1	S-12h-CK2	S-12h-CK3	S-12h-CK4	S-12h-CK5	S-12h-CK6	S-12h-CK7
xylitol	217	23.088	0.90194	0.590064	0.746002	1.05567	0.555499	0.777477	1.33539	0.812305	1.24368	1.43691	1.17796	1.30414	0.967821	0.874561	1.41277	0.333226	1.45666	1.28089	1.23041	1.31019	0.814304	1.10958	1.07641	0.70656	0.952482	1.56253	1.7059	1.39284	1.36367	1.46142	1.73005	1.69867	1.23527	0.853001	0.957422	1.61381	1.47921	1.33818	0.943368	0.431395	0.98098	1.28287	1.26089	0.754378	1.16895	0.31934	0.90281
xanthosine	230	35.526	-2.5935	-2.28187	-2.43769	-3.62898	-3.3051	-2.67043	-19.9316	-2.7398	-2.26887	-3.38726	-2.76841	-19.9316	-19.9316	-2.77396	-2.8988	-2.60351	-1.26005	-19.9316	-19.9316	-19.9316	-2.40029	-2.25718	-2.21069	-19.9316	-2.13283	-2.35326	-2.57481	-19.9316	-19.9316	-3.38397	-3.32646	-19.9316	-19.9316	-1.75507	-3.10432	-2.17438	-2.50751	-2.59655	-1.80917	-2.37028	-3.47594	-19.9316	-2.83634	-2.82826	-4.94202	-3.49848	-3.30219
vanillin	207	6.60064	-2.32548	-1.95164	-2.13856	-5.19751	-2.39726	-19.9316	-19.9316	-2.537	-2.30238	-2.71787	-2.66177	-2.348	-2.47405	-2.47138	-2.26734	-2.17275	-2.07517	-4.75102	-2.16235	-3.1375	-2.28142	-2.43559	-19.9316	-2.85274	-2.0261	-1.86314	-1.98881	-19.9316	-2.44387	-3.11771	-2.65699	-2.3723	-2.00138	-2.2969	-1.89283	-2.17626	-1.79644	-1.75933	-19.9316	-1.98456	-2.11028	-2.26914	-2.11114	-2.12663	-2.06644	-2.06484	-19.9316
valine	246	10.2423	5.32523	5.17908	5.25216	5.58764	5.42669	5.74464	5.32276	4.64718	5.02186	5.04818	5.60366	5.04195	5.38294	5.43197	4.42115	5.16048	3.8347	3.62756	4.27807	4.54764	4.17312	4.44103	5.36443	4.63805	3.46804	2.82607	5.17844	5.43103	4.64659	5.50439	4.82901	4.88757	4.33423	4.43037	4.65131	4.22871	5.06721	4.02802	5.11041	5.01333	4.71797	4.24501	5.07066	4.83762	4.76498	5.32478	4.68363
urocanic acid	195	11.778	-19.9316	-2.21495	-11.0733	-19.9316	-2.27064	-2.41307	-19.9316	-19.9316	-2.27872	-19.9316	-2.4186	-2.30887	-2.4764	-2.37496	-2.11381	-19.9316	-2.08504	-19.9316	-2.59244	-2.87594	-2.73714	-19.9316	-19.9316	-2.40241	-1.89412	-19.9316	-2.39693	-19.9316	-2.67683	-19.9316	-2.57113	-19.9316	-2.1611	-19.9316	-19.9316	-19.9316	-19.9316	-1.99102	-2.54837	-19.9316	-2.14737	-2.32204	-19.9316	-19.9316	-19.9316	-2.58417	-2.1581
uridine	258	34.5875	0.671443	1.43134	1.05139	1.67771	-19.9316	2.09898	2.5029	2.13861	2.07943	1.93917	1.72869	2.11686	1.79109	1.96653	-19.9316	1.74294	1.0057	1.84952	2.49756	1.84211	1.84511	2.29471	2.24041	1.7286	1.12458	2.23277	2.05487	2.21338	2.41588	2.45946	2.2585	2.18701	0.520629	2.39972	1.81708	2.92722	2.51106	2.11681	2.6932	2.42665	2.07248	-19.9316	-19.9316	2.49329	-19.9316	1.97716	2.54772
urea	189	11.0977	4.48222	4.58548	4.53385	4.03351	3.89902	4.56269	3.99556	4.29863	4.15817	3.41557	4.31442	4.04243	4.11088	4.16935	3.47252	4.04217	4.45381	3.63707	4.2635	-19.9316	4.11574	4.06553	3.82725	3.87208	4.26111	3.82177	4.70775	-19.9316	4.54834	4.02073	3.8488	4.07304	4.5479	5.25885	4.17986	4.57659	4.52431	4.55789	5.64658	5.09181	3.85158	4.83628	4.85441	5.00002	4.43702	4.65856	3.88772
uracil	241	12.8563	6.59124	6.68497	6.63811	6.41302	6.35964	6.15719	6.0769	6.39412	6.47849	6.5397	6.03543	6.47796	6.46281	6.43543	6.7478	6.60943	6.90764	6.79382	6.47457	6.27721	6.41885	6.39927	6.00663	6.38087	7.23819	7.08649	6.6284	6.36803	6.57043	6.12212	6.39648	6.36269	7.0445	6.51229	6.74876	6.47363	6.4069	6.73385	6.29903	6.28454	6.58583	6.34808	6.33474	6.42189	6.24522	6.15433	6.5597
tyrosine	218	23.7951	7.12698	7.3349	7.23094	8.01995	6.93248	7.67271	7.71886	6.80781	6.96177	6.77669	7.20019	6.86579	7.20279	7.20316	6.54178	7.07199	6.13964	6.60912	7.02774	6.85547	6.63606	6.42943	7.73656	6.6372	6.04116	6.09459	6.95963	7.0569	6.52761	6.80327	5.84804	7.1731	7.57375	7.25634	7.70085	7.4063	7.62889	7.65311	7.5573	7.58227	7.75858	7.33897	7.60167	7.59154	7.71321	7.88528	7.70436
tyramine	166	7.35767	-19.9316	-4.51889	-12.2252	-4.63941	-4.52356	-19.9316	-4.65923	-4.63414	-4.21326	-4.03535	-4.35241	-4.39514	-4.34864	-4.45906	-3.89186	-4.56019	-4.11158	-3.96965	-19.9316	-5.24426	-4.57329	-4.79941	-5.16473	-19.9316	-4.18498	-4.23988	-4.64239	-5.03302	-5.16911	-5.02675	-4.68836	-4.28145	-19.9316	-4.60049	-4.19181	-4.51722	-4.13327	-4.36392	-4.63726	-4.81428	-4.24214	-19.9316	-4.52987	-19.9316	-19.9316	-19.9316	-4.13725
Turanose	218	34.1795	2.26294	-19.9316	-8.83431	1.94444	-19.9316	1.55056	2.51704	-19.9316	2.67323	1.51109	2.52272	-19.9316	2.58069	-19.9316	-19.9316	2.04781	2.43107	-19.9316	2.85099	2.25257	2.80569	-19.9316	-19.9316	2.67295	2.18472	-19.9316	2.81008	-19.9316	-19.9316	2.63536	3.12978	2.1194	-19.9316	-19.9316	2.79219	3.4565	3.36211	2.82343	3.80244	3.26979	2.86066	2.51739	2.21359	2.74988	-19.9316	2.32214	2.90685
Tryptophol	202	34.6536	-0.437352	-0.26144	-0.349396	-1.13381	-0.7522	-0.621696	-0.938325	-0.00535287	0.170026	-1.43387	-0.840008	-0.47761	-0.952209	-0.309488	0.0648812	0.555958	-0.0703894	-0.866272	0.450725	-1.55431	-0.321684	-0.409136	-1.07996	-0.794238	0.571789	1.17139	0.232597	-1.59597	-0.593745	-0.779558	-1.12382	-0.218016	-0.532302	-1.46309	-0.0930972	-1.14508	-0.126658	0.0201613	-0.36862	-0.351516	-0.451688	-0.788094	-0.946767	-0.51298	-0.742618	-0.999791	-0.484385
tryptophan	202	32.6573	8.06737	8.59981	8.33359	8.79339	8.23498	8.42326	8.9805	8.99092	8.71193	8.52635	8.55717	8.36284	8.35848	8.65512	9.04021	8.88849	8.36984	9.00553	8.93334	8.89346	8.78602	8.64622	8.92416	8.63698	8.88951	9.38254	9.08387	8.79516	8.66166	8.96817	8.63916	9.15932	8.62175	8.24719	8.93186	8.64003	8.32397	8.999	8.47886	8.71136	9.00255	8.73924	8.45996	8.80891	8.62861	8.39307	8.9312
Tropic Acid	128	29.4523	-1.81905	-2.65511	-2.23708	-4.08626	-2.55127	-4.25371	-3.14812	-3.51479	-3.04361	-19.9316	-2.10283	-3.61691	-3.03471	-3.43004	-3.82503	-19.9316	-3.64891	-19.9316	-3.20206	-4.00325	-6.09216	-2.57028	-3.32386	-19.9316	-19.9316	-3.06688	-19.9316	-4.71356	-2.94182	-3.36424	-2.10596	-3.59675	-3.07754	-2.86149	-3.02172	-3.68057	-1.01676	-2.43035	-1.68808	-2.59769	-3.72962	-1.55848	-2.69792	-3.32545	-3.56511	-2.63769	-3.53999
trehalose-6-phosphate	225	32.7509	-4.17952	-2.93536	-3.55744	-2.5416	-3.32887	-2.94818	-3.01164	-3.20042	-2.96133	-2.74185	-2.59923	-2.88234	-2.60344	-2.99506	-3.17816	-3.33165	-2.8963	-2.46941	-3.14289	-2.49969	-2.98267	-3.07948	-2.96823	-3.17094	-3.01522	-2.96874	-2.38533	-2.21997	-2.88578	-2.63647	-2.21363	-2.7364	-3.32636	-2.83047	-2.46967	-2.62984	-3.49905	-2.53029	-2.77557	-3.26943	-3.3905	-3.30396	-3.33938	-3.23098	-3.12461	-3.57133	-3.57757
trehalose	245	36.6124	-19.9316	-19.9316	-19.9316	-19.9316	-19.9316	-19.9316	-19.9316	-19.9316	-19.9316	-19.9316	-19.9316	-19.9316	-19.9316	-19.9316	-19.9316	-19.9316	-19.9316	-19.9316	-19.9316	-19.9316	-1.79154	-1.90653	-19.9316	-2.73912	-19.9316	-19.9316	-19.9316	-19.9316	-19.9316	-19.9316	-2.79384	-19.9316	-19.9316	-2.49547	-19.9316	-1.85136	-1.66766	-2.10339	-2.13603	-19.9316	-19.9316	-19.9316	-2.66608	-19.9316	-2.72504	-3.10471	-19.9316
trans-4-hydroxy-L-proline	140	12.2468	-2.13558	-2.53766	-2.33662	-2.47249	-19.9316	-1.98533	-19.9316	-19.9316	-2.66914	-2.53681	-19.9316	-19.9316	-19.9316	-2.39841	-19.9316	-19.9316	-2.08697	-19.9316	-2.06912	-2.4336	-2.55356	-1.89289	-19.9316	-2.35587	-3.0171	-19.9316	-19.9316	-19.9316	-2.60818	-19.9316	-19.9316	-19.9316	-19.9316	-3.04752	-2.9033	-19.9316	-19.9316	-2.79031	-3.05878	-3.39738	-19.9316	-3.09537	-2.47846	-2.78288	-2.80285	-2.4083	-3.05367
trans,trans-Muconic acid	271	16.4222	-19.9316	-0.50864	-10.2201	-19.9316	-1.42396	-19.9316	-19.9316	-19.9316	-19.9316	-19.9316	-1.37012	-19.9316	-19.9316	-19.9316	-19.9316	-19.9316	0.720941	-0.0348267	-1.27971	-1.59729	-1.56202	-1.9463	-1.98344	-19.9316	-0.366798	-0.983158	-1.00653	-19.9316	-19.9316	-19.9316	-19.9316	-19.9316	0.446342	-0.851033	-1.10154	-19.9316	-19.9316	-1.33089	-19.9316	-1.77892	-1.12825	-19.9316	-19.9316	-19.9316	-19.9316	-19.9316	-19.9316
toluenesulfonic acid	229	7.24815	-1.22327	-0.875218	-1.04925	-1.1491	-0.953324	-2.35591	-19.9316	-1.06177	-1.63369	-1.07609	-1.12993	-0.701258	-0.383192	-0.69398	-0.769782	-1.07594	-2.37638	-1.00063	-1.18454	-0.406527	-0.124388	-0.860468	-1.41461	-0.404791	-1.11975	-0.944688	-1.21496	-1.58559	-0.909189	-1.03321	-0.833535	-0.72135	-0.290561	-0.125026	0.19927	-0.551672	-0.472663	0.0718652	-0.524736	-0.750704	0.472556	0.495623	0.481009	0.434511	0.637254	0.41172	0.334899
tocopherol acetate	218	33.5498	-19.9316	-2.15962	-11.0456	-19.9316	-19.9316	-19.9316	-19.9316	-2.035	-19.9316	-19.9316	-19.9316	-19.9316	-19.9316	-19.9316	-19.9316	-2.03161	-19.9316	-19.9316	-19.9316	-19.9316	-19.9316	-19.9316	-19.9316	-19.9316	-19.9316	-19.9316	-19.9316	-1.64335	-19.9316	-19.9316	-19.9316	-1.80724	-1.57735	-1.88317	-1.98587	-1.46652	-1.13586	-19.9316	-19.9316	-1.80955	-1.27592	-0.993813	-1.51273	-1.45239	-1.21447	-1.68955	-19.9316
thymine	255	15.9727	2.19053	1.59333	1.89193	0.850936	0.779123	0.539245	0.41017	0.407491	1.57126	1.69844	1.02217	0.913538	0.81993	0.72101	0.901826	0.687481	2.55193	1.51025	1.02482	0.712458	0.914142	0.763541	0.615376	0.819128	1.79005	1.30917	0.959604	0.4678	0.556395	0.0492481	0.531554	0.345682	2.61035	1.21646	1.19473	0.706203	0.79353	0.85965	0.658564	0.3379	1.11929	0.725775	0.719238	0.525125	0.435294	0.351428	0.618807
threonine	219	14.1445	6.97341	6.84362	6.90852	7.41201	6.96236	7.73128	7.45794	6.7532	7.08126	7.37265	7.591	7.02102	7.10074	7.34367	6.95729	7.1817	6.04759	6.36322	6.25324	6.57104	5.93097	6.41277	7.44819	6.58373	5.8266	6.08062	7.10236	7.52111	6.93575	7.58366	7.24298	7.21568	7.15463	7.04257	7.29648	7.29645	7.48217	7.03677	7.42855	7.60854	7.7233	7.14343	7.61514	7.65458	7.3139	7.76426	7.69195
Threonic acid	220	18.768	-0.214154	0.146777	-0.0336884	0.370917	-0.13021	0.391331	-0.0770728	-19.9316	-0.278881	0.2403	-0.535608	0.284023	0.173756	0.207634	-0.110828	-19.9316	0.351574	0.901753	0.218755	0.430875	0.133664	0.166536	0.247751	0.2274	0.467884	0.303999	0.425996	0.480055	0.321835	0.114469	0.932484	0.338542	0.196851	-0.270909	-19.9316	0.342942	0.485754	0.0181232	0.363058	-0.329875	-0.148178	0.256405	0.0322711	-0.256148	-19.9316	-0.444565	-0.207424
threo-beta-hydroxyaspartate	292	32.9466	-19.9316	-19.9316	-19.9316	-19.9316	-19.9316	-19.9316	-0.667228	-19.9316	-0.790093	-0.391072	-19.9316	-19.9316	-1.16641	-1.11934	-0.283919	-19.9316	-19.9316	-19.9316	-19.9316	-19.9316	-19.9316	-19.9316	-19.9316	-19.9316	-19.9316	-19.9316	-19.9316	-19.9316	-19.9316	-19.9316	-19.9316	-0.408716	-19.9316	-19.9316	-19.9316	-0.491978	-0.664133	-0.995157	-1.45185	-19.9316	-0.768453	-0.583629	-19.9316	-1.26919	-2.08518	-1.45161	-0.763217
Threitol	205	17.303	-19.9316	-0.755958	-10.3438	-1.17005	-1.72357	-1.3534	-1.41068	-1.69795	-0.592802	-0.273292	-1.31986	-1.03876	-1.69565	-0.483996	-0.944699	-0.815603	-1.26958	-1.25804	-0.893562	-1.3984	-19.9316	-0.880361	-19.9316	-1.55593	-0.963137	-1.72132	-0.679451	-0.497405	-0.737514	-0.568907	-0.180872	-1.04417	-0.684426	-0.879224	-2.18449	-0.336151	-0.173773	-1.30098	-0.804562	-19.9316	-1.54764	-0.763374	-19.9316	-19.9316	-1.57583	-2.3311	-2.15889
Tetrahydrocorticosterone	447	29.6318	-2.11608	-2.28787	-2.20197	-0.973395	-19.9316	-0.820086	-0.808207	-19.9316	-0.506267	-1.18097	-1.06597	-1.05003	-19.9316	-1.41143	-19.9316	-19.9316	-0.957548	-0.722397	-19.9316	-0.801784	-19.9316	-1.35724	-1.2378	-19.9316	-19.9316	-1.05352	-1.32108	-0.674938	-0.518006	-0.706043	-0.729011	-0.987648	-1.4218	-1.07459	-1.1549	-0.322876	-0.572935	-1.34619	-0.833701	-1.04031	-0.826297	-0.94319	-1.31949	-0.962269	-19.9316	-19.9316	-0.897298
tetracosane	85	8.24264	-4.08381	-3.31202	-3.69792	-3.6391	-19.9316	-19.9316	-19.9316	-19.9316	-3.52101	-3.48331	-19.9316	-3.35262	-3.5269	-3.37248	-3.05777	-3.47918	-19.9316	-19.9316	-3.52483	-4.38056	-3.12949	-19.9316	-19.9316	-19.9316	-19.9316	-3.75276	-19.9316	-4.32941	-4.48283	-3.67439	-3.3255	-3.42471	-3.24642	-3.56493	-3.25631	-4.32328	-3.08465	-3.65907	-19.9316	-4.26634	-3.05771	-3.54132	-3.45922	-3.29857	-3.40282	-3.47731	-3.22654
terephthalic acid	223	33.6193	-6.05315	-19.9316	-12.9924	-5.80002	-6.41268	-5.9876	-4.92403	-4.57876	-7.78824	-19.9316	-14.4831	-5.28192	-5.93002	-7.07594	-5.19386	-5.39789	-4.65732	-5.08647	-6.5612	-6.36362	-5.83616	-5.92729	-6.57691	-19.9316	-3.99601	-4.64403	-3.7191	-4.49216	-4.53857	-6.06271	-4.58198	-4.38254	-5.47928	-5.82156	-6.18828	-19.9316	-19.9316	-5.724	-6.17662	-19.9316	-5.16708	-6.92622	-8.72143	-5.4865	-5.9176	-6.81422	-5.02517
tartaric acid	158	29.5827	-19.9316	-2.68902	-11.3103	-1.05745	-1.11815	-1.32557	-19.9316	-1.38911	-19.9316	-0.876761	-19.9316	-0.655778	-1.09368	-0.939729	-0.219906	-1.13468	-19.9316	-0.399416	0.245225	-0.297708	-19.9316	-19.9316	-19.9316	-19.9316	-0.705413	-19.9316	-0.419095	-0.75515	-0.127226	-0.619243	-0.267057	-0.38018	-2.73641	-19.9316	-0.667253	-0.233149	0.160055	-0.193375	-2.5546	-2.40446	0.12391	0.370201	-0.232986	0.0860302	0.0881425	-0.406613	0.123681
Tagatose	217	27.0018	7.26808	7.31795	7.29301	7.26132	7.50534	8.3082	7.36395	7.50982	6.31834	7.24938	6.21344	7.42742	6.53794	6.26084	7.10141	6.31402	7.4945	7.57908	6.1188	6.2801	6.58589	6.51019	6.59615	6.9687	7.6715	7.37322	7.0187	7.13749	6.20165	7.27842	6.871	6.82019	6.65342	6.81706	7.11686	7.91214	7.58065	7.29034	6.01267	6.47399	6.16437	6.86737	7.19893	5.53753	6.64061	5.78885	6.13254
sulfuric acid	139	10.3564	-2.02838	-2.77954	-2.40396	-4.24861	-5.95159	-19.9316	-6.25418	-19.9316	-3.24137	-3.13262	-3.93471	-4.05122	-5.84372	-19.9316	-19.9316	-19.9316	-19.9316	-2.1918	-3.86838	-4.07522	-4.01136	-4.36079	-6.04527	-19.9316	-19.9316	-2.78514	-3.13477	-4.45092	-3.61158	-4.43772	-3.95699	-19.9316	-2.18849	-19.9316	-5.48878	-3.95093	-3.9644	-3.74663	-3.87697	-19.9316	-19.9316	-4.88498	-4.41306	-19.9316	-19.9316	-19.9316	-19.9316
sucrose	171	35.684	0.823319	1.03031	0.926815	1.29831	1.39445	1.6159	1.28861	1.39731	1.34802	1.51008	1.51602	1.18839	1.40638	1.57192	1.68082	1.60737	-19.9316	-19.9316	-19.9316	1.12901	1.38521	1.55506	1.80098	1.41977	1.72344	1.71485	1.43749	1.69931	1.36592	1.65358	1.60331	1.46093	1.1846	1.80183	1.61843	2.0848	1.8679	1.67328	1.87582	1.62581	2.04625	2.31144	1.74517	2.03105	2.27526	1.8954	2.05484
succinic acid	247	12.2048	0.634832	1.25808	0.946455	0.371828	1.1115	0.86447	-0.0593788	0.577121	0.276556	-0.125119	1.23015	1.36861	0.419026	0.674463	0.312295	0.686444	1.07551	0.687997	0.501395	0.851728	1.56398	1.91999	0.239442	1.29852	1.16388	0.974436	2.11573	0.336671	0.633833	0.944046	1.245	1.01973	1.00673	-0.288695	0.16297	0.656166	1.75847	0.958604	1.16229	0.675581	-4.95305	0.499327	0.635377	0.527932	1.12213	1.0573	-0.138747
succinate semialdehyde	207	9.55256	-4.4541	-3.48524	-3.96967	-3.97164	-19.9316	-19.9316	-3.58517	-3.53598	-19.9316	-3.9595	-4.73921	-19.9316	-4.18466	-3.27389	-3.23892	-3.48231	-19.9316	-3.22452	-3.22214	-19.9316	-3.00228	-3.74383	-3.79527	-3.25967	-3.91708	-3.5143	-3.57378	-3.65918	-19.9316	-19.9316	-3.13338	-3.12335	-4.84479	-3.50774	-3.5061	-3.21651	-3.44001	-3.09788	-3.17636	-3.75343	-3.89643	-4.7916	-19.9316	-4.0215	-3.65603	-3.53535	-19.9316
stearic acid	341	32.6701	1.05892	0.653419	0.856169	1.07358	1.03829	1.40479	1.52228	1.84845	0.540734	0.876078	1.0618	0.551074	0.135468	0.536998	0.823392	0.483139	1.00384	3.79227	1.97401	0.913293	1.12414	0.495026	1.03892	1.03914	2.45615	1.32836	1.11074	0.774256	0.896714	-19.9316	1.02138	1.84873	3.12879	2.5364	4.16755	1.68987	3.47059	2.80311	4.26359	3.38555	4.70424	4.97492	3.70859	3.88496	3.40543	3.00485	4.81981
spermine	102	6.40136	-3.88964	-2.77978	-3.33471	-19.9316	-3.36478	-19.9316	-19.9316	-2.6611	-2.94777	-19.9316	-19.9316	-2.76982	-3.75413	-3.09782	-2.7751	-2.30116	-19.9316	-19.9316	-2.92541	-19.9316	-2.83418	-3.90196	-19.9316	-3.79691	-2.056	-2.11347	-3.0507	-19.9316	-3.84398	-19.9316	-19.9316	-3.67429	-3.5479	-3.31606	-2.67709	-3.5549	-2.37637	-1.94486	-2.78714	-2.48828	-3.30796	-2.57889	-2.97834	-2.42059	-2.34704	-2.62081	-3.32593
spermidine	221	31.843	-3.47927	-3.04612	-3.26269	-19.9316	-6.22132	-19.9316	-19.9316	-19.9316	-2.00895	-19.9316	-19.9316	-4.15338	-19.9316	-6.76735	-19.9316	-5.3742	-1.88543	-19.9316	-1.4325	-19.9316	-2.70349	-2.40985	-19.9316	-19.9316	-7.28166	-2.28155	-3.68851	-19.9316	-2.10477	-19.9316	-2.60822	-19.9316	-2.29094	-2.47955	-4.46161	-19.9316	-3.22419	-2.55519	-2.75254	-2.42643	-19.9316	-1.81878	-19.9316	-2.53965	-2.68124	-3.42466	-19.9316
sorbose	208	27.0243	-19.9316	-19.9316	-19.9316	1.75713	1.43272	-19.9316	-19.9316	-19.9316	-1.19357	1.55095	1.36709	-19.9316	1.35932	0.985567	-0.309838	0.452332	0.893408	-19.9316	-19.9316	1.45046	1.52516	1.40326	1.39871	1.55611	-19.9316	0.173825	1.58279	-19.9316	-1.03838	-19.9316	1.74824	1.92104	1.65783	-19.9316	2.19632	-19.9316	2.97591	2.2435	3.30139	3.1396	-0.973861	2.60673	2.58725	2.5827	2.63006	-19.9316	2.29077
Sophorose	204	30.4446	2.75325	2.69866	2.72595	2.2809	2.81583	3.23938	2.39035	2.82509	2.37907	2.59535	1.94857	3.03443	2.29326	2.25142	2.84611	2.16379	3.10928	2.85097	2.21756	1.49284	2.20913	2.29215	1.79973	2.37162	2.99137	2.86224	3.00353	2.08742	2.36199	2.39737	2.0739	2.41753	2.39179	2.49761	2.48271	3.53242	3.317	2.7873	2.65714	2.32222	1.98537	2.62667	2.75055	1.60464	2.27876	1.6633	1.98327
shikimic acid	217	24.011	-0.81234	0.126089	-0.343126	-19.9316	-19.9316	-19.9316	-19.9316	-19.9316	-0.59118	-19.9316	-19.9316	-19.9316	-19.9316	-19.9316	-19.9316	-19.9316	-1.17539	-0.845048	-0.934606	-19.9316	-0.575414	-19.9316	-19.9316	-0.681657	-0.74596	-19.9316	-19.9316	-19.9316	-2.75518	-19.9316	-19.9316	-19.9316	-19.9316	-0.062987	-19.9316	-19.9316	-19.9316	-19.9316	-1.49861	-19.9316	0.362372	-0.211308	-19.9316	0.81859	-19.9316	-19.9316	0.558929
serine	204	13.4828	9.63981	9.52295	9.58138	9.70076	9.86556	9.99494	9.47962	8.97533	9.41121	9.79838	9.8737	9.54272	9.78224	9.63301	8.89148	9.43711	8.69224	8.44053	8.71987	8.92908	8.6464	8.92977	9.53263	9.22296	7.73547	7.21606	9.17715	9.62486	9.21707	9.47757	8.94481	8.94455	8.73832	8.91141	8.60104	8.66295	9.3671	8.23288	9.07742	9.04592	9.06144	8.6081	9.4165	9.09761	8.93753	9.60945	9.01077
Sedoheptulose	204	22.5427	1.09852	0.361644	0.730085	-19.9316	0.709078	-19.9316	-19.9316	-1.03836	0.653224	-0.944635	0.124025	-19.9316	-19.9316	-19.9316	-19.9316	-19.9316	0.83045	-19.9316	0.818258	0.451891	0.206347	0.627152	-0.0191065	-0.201585	0.784297	-19.9316	-19.9316	-19.9316	0.192765	-0.341479	-19.9316	0.256274	0.300931	0.467839	-0.826995	-19.9316	-2.77719	1.54966	0.833474	0.385729	0.848701	0.430706	-19.9316	0.884448	0.240796	0.00373771	-19.9316
S-carboxymethylcysteine	201	11.1613	-19.9316	-3.35253	-11.6421	-19.9316	-19.9316	-19.9316	-19.9316	-19.9316	-19.9316	-19.9316	-19.9316	-19.9316	-19.9316	-19.9316	-19.9316	-19.9316	-5.04058	-19.9316	-19.9316	-19.9316	-19.9316	-19.9316	-19.9316	-19.9316	-19.9316	-3.30115	-19.9316	-3.56368	-3.31231	-3.51631	-3.20544	-3.09848	-3.38223	-3.33787	-3.40557	-3.22956	-4.55461	-3.19242	-3.26864	-3.5336	-3.43536	-3.4872	-3.22496	-3.52062	-3.24952	-3.4117	-3.28402
sarcosine	116	7.74549	-0.329258	-0.729264	-0.529261	-1.31622	-0.938494	-1.31855	-0.418381	-1.02382	0.038182	0.257479	-0.165787	-0.109412	0.127507	-0.666442	-0.371455	-0.342731	-19.9316	-0.982471	-0.681275	-0.322577	-0.248037	-0.856035	-0.834325	-1.14633	-0.667816	-0.514478	-0.237019	-0.793601	0.255601	-0.7503	-1.54138	-1.14271	-0.600714	-0.177963	-1.07166	0.435283	-0.539736	-0.427114	-0.371585	-0.549792	0.397355	-0.455133	-0.0551573	-0.0255245	-0.124966	-0.313932	0.411847
salicylic acid	267	17.173	4.78948	4.83052	4.81	4.25526	3.69191	4.65472	5.25855	3.81823	5.02571	4.99072	4.4544	4.67543	5.09271	4.37335	4.7608	4.4882	-19.9316	5.39398	4.635	5.08715	4.67544	4.94212	4.74019	4.60593	4.18895	4.61804	4.99545	4.38515	5.13815	4.64445	4.38424	4.77453	4.72632	4.68376	4.03597	5.02619	-19.9316	4.01382	5.00998	4.88315	4.97216	5.24274	4.51081	4.81453	4.62599	4.66211	-19.9316
salicyl alcohol	267	15.1658	-0.180487	-0.469734	-0.325111	0.0480823	-0.846024	-0.677801	0.117623	0.0354514	1.27012	0.99811	0.0614723	1.36534	1.00945	0.235665	1.01894	0.193894	-1.21359	0.663992	-1.10189	-1.14377	-0.870302	-0.854418	0.144817	-1.57817	-0.479676	0.860595	-0.0709204	-0.637701	0.255365	-0.0501798	0.458259	0.700446	1.20174	0.448392	-0.105546	0.653377	0.225866	0.343836	0.774896	0.108015	0.507363	1.19876	0.952467	0.800249	0.0914305	0.755827	0.447746
salicin	229	35.0984	-1.59611	-2.56651	-2.08131	-2.22916	-2.35727	-2.37637	-2.05262	-2.6527	-2.5615	-2.59051	-1.91333	-19.9316	-2.42935	-2.36367	-2.67396	-2.36374	-3.23621	-2.29321	-3.3132	-2.61441	-3.41255	-2.43828	-2.0567	-3.2443	-2.92368	-2.61554	-2.01792	-2.2675	-3.27713	-2.27509	-2.43892	-2.38195	-2.47559	-2.86687	-2.44132	-1.94796	-3.93845	-2.71896	-2.12523	-2.30218	-3.58181	-1.1031	-4.30544	-2.40204	-4.73641	-3.99791	-3.76588
saccharopine	188	34.5301	-4.23604	-19.9316	-12.0838	-19.9316	-4.61452	-6.18035	-5.68371	-19.9316	-4.01208	-7.58727	-4.50948	-3.8417	-4.12457	-19.9316	-19.9316	-19.9316	-19.9316	-19.9316	-5.82396	-5.52177	-19.9316	-3.9594	-4.70107	-19.9316	-19.9316	-19.9316	-19.9316	-5.048	-4.15325	-3.86884	-19.9316	-19.9316	-19.9316	-19.9316	-19.9316	-19.9316	-3.70112	-19.9316	-19.9316	-19.9316	-19.9316	-19.9316	-19.9316	-19.9316	-19.9316	-4.96899	-19.9316
Saccharic acid	333	26.8744	5.99982	6.08307	6.04145	6.63601	5.62328	6.3779	6.63402	5.61894	6.30045	5.76169	6.59777	5.54746	5.14218	5.65795	5.92463	5.73519	6.9537	5.97489	5.86761	5.98635	6.05077	5.85456	6.76137	5.368	5.87854	6.61195	5.89226	6.4091	5.66076	6.79513	7.15558	6.12612	6.01473	5.76734	5.50609	5.74983	6.99144	5.92338	6.47557	6.44998	6.25536	6.48173	5.62988	5.46774	6.39609	5.25544	6.19984
ribulose-5-phosphate	243	29.6892	-4.30477	-4.91028	-4.60752	-4.2263	-4.44306	-3.8176	-3.27357	-4.49845	-4.59191	-5.63034	-4.70787	-5.64035	-4.15202	-4.19298	-4.58186	-4.74973	-3.89296	-3.04035	-4.54166	-4.10677	-4.30675	-4.2738	-2.88614	-4.6977	-4.88017	-4.11267	-3.12219	-2.20448	-2.99844	-2.60142	-2.06247	-2.22734	-5.68922	-3.24259	-19.9316	-4.98152	-5.26176	-19.9316	-4.61693	-5.76796	-5.58523	-4.37917	-4.38469	-19.9316	-19.9316	-5.22075	-19.9316
quinic acid	345	26.5847	1.32511	-19.9316	-9.30323	1.19668	-0.161041	-19.9316	0.76817	-19.9316	-19.9316	-0.0649113	-19.9316	-19.9316	-19.9316	-19.9316	-19.9316	-19.9316	-19.9316	0.55336	0.415697	-19.9316	-19.9316	-19.9316	-19.9316	-19.9316	-19.9316	-19.9316	1.5694	0.241077	-19.9316	-19.9316	0.585137	-19.9316	-19.9316	0.779444	-19.9316	0.762618	-19.9316	0.524332	-19.9316	-19.9316	-19.9316	-19.9316	-19.9316	0.646429	-19.9316	-19.9316	-19.9316
Pyruvic acid	174	7.28027	-2.83476	-2.92221	-2.87848	-2.12936	-3.06808	-1.92132	-2.64936	-2.67312	-3.30062	-2.80345	-3.97098	-2.09248	-2.99529	-1.71089	-2.85221	-1.80434	-2.19912	-1.86675	-2.22473	-2.5317	-2.38659	-1.35228	-1.56678	-2.32911	-1.8335	-1.47367	-1.05911	-1.31815	-2.35345	-2.32974	-2.04151	-2.56843	-3.14863	-3.33061	-2.27022	-2.56524	-2.47465	-3.16397	-3.0265	-3.13014	-3.41416	-3.05043	-2.72346	-3.27638	-3.10682	-3.86075	-3.38514
Pyrrole-2-Carboxylic Acid	240	13.0034	-0.208715	-0.2025	-0.205608	-0.565008	0.0109297	-0.54136	-0.669954	-2.80088	-0.566959	-0.442404	-0.250571	-0.518728	-0.34814	-0.655131	-0.260242	-1.12936	0.0768163	-0.0763488	-0.563584	-0.684229	-1.54469	0.0338371	-0.331957	-0.608434	-0.281419	-0.7807	-0.164874	-0.206964	-0.11949	-0.63196	-0.188195	-0.375728	-0.305601	-0.582746	-0.680994	-0.924307	-0.257436	-0.60596	-0.528315	-0.772201	-19.9316	-0.551751	-0.431061	-0.583619	-0.446311	-0.435097	-0.208919
putrescine	174	7.37793	-1.48997	-1.44566	-1.46781	-1.1486	-2.34602	-2.23847	-1.9407	-1.9278	-1.38587	-1.11102	-2.07023	-1.07859	-1.04699	-1.01753	-0.948663	-1.12982	-1.80371	-0.997172	-2.35978	-1.16649	-1.15919	-1.62923	-2.22603	-2.1625	-19.9316	-0.904786	-2.18424	-2.38421	-2.30523	-1.25538	-0.867479	-0.851561	-1.2218	-1.40016	-1.19205	-1.31206	-1.03952	-1.16086	-2.21941	-1.47572	-1.15455	-1.30957	-1.1794	-2.15012	-1.17213	-1.42438	-2.40388
Purine riboside	246	30.7583	-2.22986	-19.9316	-11.0807	-4.47356	-6.34262	-19.9316	-2.62414	-2.91289	-3.55653	-19.9316	-2.74246	-7.41719	-3.56301	-19.9316	-3.46601	-4.94944	-19.9316	-2.47832	-1.99685	-1.439	-2.62848	-1.87891	-2.53925	-2.86701	-6.90262	-3.15697	-3.07671	-19.9316	-2.55413	-2.6851	-2.55254	-2.70383	-2.7767	-1.66263	-3.93267	-2.09179	-3.64289	-1.96024	-1.68317	-1.91939	-1.6019	-1.96448	-3.95731	-1.31502	-1.69489	-1.4642	-1.55164
proline	142	11.9532	7.00184	6.61435	6.8081	7.31894	7.85031	8.44524	6.56464	6.51098	6.72523	7.47409	8.09458	7.01239	7.38529	7.01885	6.67091	6.86025	7.05077	6.01352	6.52069	5.90254	5.96456	6.57835	7.6749	6.37469	6.37652	6.26167	6.73575	6.57989	6.5828	7.77478	6.94168	6.66561	6.78284	5.98725	6.69011	6.64916	7.54018	6.90673	6.06622	6.16138	6.71452	6.69018	7.25585	6.38488	7.14027	7.21508	6.67355
Pipecolinic acid	156	12.6693	-1.36609	-1.64794	-1.50701	-1.18223	-1.93656	-1.68552	-0.970387	-2.53954	-1.25541	-1.55351	-1.23027	-0.964692	-1.40669	-1.72217	-2.45372	-1.44009	-1.88263	-2.14197	-2.22812	-1.89234	-1.83549	-2.15907	-1.82999	-2.19374	-3.22384	-3.02176	-1.54018	-2.26199	-1.9274	-1.71625	-1.45442	-1.9635	-2.28305	-2.07298	-2.04719	-2.28859	-0.913288	-2.73252	-2.00691	-1.41405	-1.45665	-2.02462	-1.16686	-1.97173	-1.40207	-1.87583	-1.42103
piceatannol	230	33.8146	-19.9316	-3.10303	-11.5173	-19.9316	-19.9316	-19.9316	-19.9316	-3.65369	-3.22244	-4.26833	-4.60622	-3.90163	-4.05995	-3.6321	-19.9316	-4.39907	-2.58071	-4.27055	-2.9429	-5.05354	-2.64328	-3.11316	-3.05946	-3.63381	-3.1797	-19.9316	-19.9316	-3.67536	-3.44348	-3.30365	-3.19421	-3.53976	-3.04311	-2.67779	-2.70143	-2.89007	-2.46456	-2.23294	-2.26992	-2.73233	-2.34933	-2.15031	-2.54072	-2.16958	-2.9361	-2.86176	-2.27413
phytosphingosine	389	31.8067	-19.9316	-19.9316	-19.9316	-0.810792	0.294199	0.26715	-19.9316	-0.550468	0.52996	-1.24778	-19.9316	-19.9316	0.150105	0.168691	-19.9316	0.481017	0.802135	-19.9316	1.1611	-19.9316	0.770254	0.35638	-0.630942	-0.15441	-0.0427081	-0.321929	0.648443	-1.01255	-0.321008	-0.500978	-19.9316	-0.723243	-1.12201	-0.640514	-0.273086	-0.441949	-0.230098	-0.278222	0.223846	-0.0785438	-0.561837	-0.819412	-19.9316	-0.198839	-0.999138	0.047091	-0.597139
Phytol	143	7.31211	-0.924546	-0.63301	-0.778778	-1.66511	-1.10515	-1.45081	-1.48724	-1.39675	-0.812591	-1.37247	-1.43733	-2.12532	-1.21461	-1.12939	-0.866749	-1.19651	-1.51805	-1.20925	-1.06597	-1.94377	-1.27013	-2.25331	-1.74338	-1.30724	-0.535199	-0.375922	-1.0478	-1.83454	-1.378	-3.21989	-19.9316	-1.20397	-1.32576	-1.69127	-3.18684	-1.49279	-1.2145	-1.07415	-1.00206	-1.53362	-2.40918	-2.79927	-1.76308	-1.69209	-1.83804	-1.92856	-2.90141
phosphate	225	11.5754	6.18918	5.98353	6.08635	6.26157	5.88914	5.94822	6.4186	5.61688	4.87511	6.4015	6.42162	6.16337	6.20496	5.72855	6.09875	5.42202	6.15212	6.1707	6.04045	6.29671	6.02507	6.11203	6.23728	6.1137	5.6831	5.71321	6.44627	6.52497	6.24462	6.40047	6.59885	6.29635	5.99026	6.16308	5.71108	6.21385	6.18476	6.00268	6.51336	5.97251	5.90706	6.36622	6.00472	6.14701	6.11269	6.07894	5.84151
phenylalanine	218	20.194	5.8336	6.43793	6.13576	6.09614	6.32631	7.00661	6.24133	6.03642	6.01931	5.39029	5.75751	5.74746	5.59316	6.65225	5.79813	6.29594	5.60771	5.90587	5.98563	5.77303	6.20854	6.35923	6.41755	5.97099	6.04941	5.76234	6.01652	6.23152	5.8666	6.09881	5.61252	5.84587	6.12392	6.15199	6.14353	6.46588	6.15635	5.99119	5.78619	6.47498	6.47652	6.33064	5.96918	6.54231	6.23299	6.35788	6.43504
phenylacetaldehyde	194	34.9327	-19.9316	-19.9316	-19.9316	-5.65594	-19.9316	-5.80098	-4.2425	-19.9316	-19.9316	-4.00194	-19.9316	-4.85238	-4.96144	-4.2635	-4.12448	-19.9316	-19.9316	-4.30191	-4.22369	-4.11136	-19.9316	-5.47135	-4.42926	-5.20702	-19.9316	-3.78994	-4.67718	-4.47311	-3.99168	-4.19778	-4.27219	-4.41334	-6.65406	-19.9316	-19.9316	-19.9316	-19.9316	-19.9316	-19.9316	-5.30027	-19.9316	-19.9316	-19.9316	-6.60819	-19.9316	-19.9316	-7.10768
Pelargonic acid	215	14.2825	0.413279	-19.9316	-9.75914	3.88358	-2.26571	-19.9316	4.21652	5.18646	1.98185	-2.016	-1.91806	-1.59792	3.61558	3.46448	0.946231	-1.02618	-0.789675	4.36696	3.45128	5.55486	5.37547	3.60376	3.88824	5.77242	3.38607	-19.9316	-1.31519	3.97268	4.62922	4.64007	4.59157	4.16655	-1.43398	4.12499	5.29135	3.38461	-1.39054	2.0778	-1.74342	4.37604	-0.221046	-1.01139	-1.23552	0.370582	5.2589	-0.383311	0.234454
p-benzoquinone	121	6.4717	0.970411	1.48037	1.22539	1.52172	-19.9316	-19.9316	0.630141	-19.9316	1.36481	1.67252	1.38528	1.46383	1.50962	1.38462	1.72244	1.39249	1.48729	1.60118	1.33243	1.17628	1.47965	0.690183	-2.52376	-19.9316	-0.31908	1.6177	1.38619	1.09834	1.26155	1.11487	1.54097	1.54846	1.55535	1.33435	1.52786	1.32306	1.82289	1.80178	1.50798	1.28304	1.64649	1.31565	1.38715	1.30772	1.4091	1.20097	1.55785
pantothenic acid	247	29.3873	-2.53045	-2.57709	-2.55377	-1.57428	-2.83873	-2.22964	-1.93166	-3.34646	-2.44996	-2.12165	-1.96625	-3.33958	-2.18173	-2.56405	-2.30363	-2.42179	-2.24193	-2.46444	-2.39912	-2.44299	-2.32207	-2.32013	-1.72508	-2.21748	-2.82026	-2.19936	-1.80246	-1.65233	-2.16838	-1.67111	-1.72875	-2.0094	-2.36724	-3.26772	-1.89072	-2.47659	-2.27779	-1.96062	-2.11069	-2.66402	-2.48976	-2.01023	-1.94728	-2.52397	-1.99516	-2.53074	-2.45381
palmitic acid	313	20.4301	2.49019	2.71124	2.60071	2.36127	2.45123	1.63247	2.14481	2.84266	2.30391	-19.9316	1.59948	2.78476	-0.302488	2.47953	2.76602	3.00116	2.21621	2.98035	2.82687	3.0325	3.03849	2.90708	2.07334	3.08547	3.52059	3.51504	2.52413	2.52517	3.01926	2.73004	2.66965	2.64753	2.8665	2.3983	2.97883	2.19391	2.27873	2.80267	2.03034	2.2924	2.53312	2.25907	2.01305	2.40849	2.50927	2.25447	2.74104
palatinitol	243	35.4106	-5.49771	-0.869433	-3.18357	-0.463933	-0.936043	-0.793561	0.0508776	-0.543165	-0.204691	-0.301249	-5.17741	-0.236064	-1.00794	-0.818523	-0.139693	-1.17323	0.253315	-0.0261502	-0.109306	0.0530998	-0.368688	-0.35363	-19.9316	-0.881669	-1.07787	0.714363	-0.230575	-0.250703	-0.193554	-0.18163	0.343314	0.221585	-0.289385	-0.899625	-0.802779	-0.600018	1.03507	-0.249512	-0.77257	-0.933713	-0.723132	-0.163957	-0.900838	-1.53603	-0.690078	-2.36567	-0.767099
oxoproline	156	17.5611	-19.9316	5.72128	-7.10514	7.14069	5.7664	5.92103	3.70907	5.34886	5.86643	5.83587	6.17459	6.28969	-19.9316	6.1618	5.0357	6.02532	5.81677	5.46048	5.48393	5.1781	4.74429	-19.9316	5.72588	5.02027	5.28166	-19.9316	6.05504	6.90277	-19.9316	5.97734	7.40956	5.8539	6.51018	6.39405	6.24781	6.41004	7.03539	6.52842	6.67475	5.99179	5.67525	6.94757	6.92704	-19.9316	5.90115	-19.9316	5.57372
oxamic acid	234	7.46398	-5.3778	-19.9316	-12.6547	-19.9316	-19.9316	-19.9316	-19.9316	-19.9316	-5.31207	-19.9316	-19.9316	-19.9316	-4.97312	-19.9316	-19.9316	-19.9316	-19.9316	-19.9316	-19.9316	-19.9316	-19.9316	-5.12606	-19.9316	-19.9316	-19.9316	-19.9316	-5.56817	-5.55311	-19.9316	-5.60182	-5.26673	-19.9316	-5.08774	-5.42361	-19.9316	-19.9316	-4.90107	-19.9316	-5.50335	-19.9316	-4.95973	-19.9316	-5.25507	-19.9316	-5.7089	-5.33248	-19.9316
oxalic acid	178	8.76581	-3.07676	-2.68062	-2.87869	-3.32921	-3.47732	-3.03592	-3.15334	-3.8583	-3.17847	-4.01477	-3.23565	-3.06646	-3.62964	-3.04457	-3.69858	-3.13415	-3.26303	-3.60239	-3.29257	-3.32696	-3.28248	-3.20485	-3.944	-3.75419	-4.56879	-3.50163	-2.72594	-3.4905	-3.34175	-3.60788	-3.672	-3.26986	-3.1534	-3.15034	-19.9316	-2.98986	-2.22861	-3.43764	-2.30678	-2.31548	-19.9316	-19.9316	-19.9316	-19.9316	-19.9316	-19.9316	-19.9316
O-Succinylhomoserine	128	9.22751	1.57511	1.24556	1.41033	1.86352	1.26088	1.61441	2.40551	0.933554	1.68898	2.20794	1.87364	1.87336	2.15847	1.59307	1.09956	1.09949	1.44543	0.792742	0.936035	1.04869	0.965436	1.39288	1.72469	1.18265	0.680928	0.771672	1.70214	1.52621	1.79593	1.70728	1.98019	1.11796	1.13473	2.18302	1.48848	1.93816	2.42539	1.41871	2.02745	2.37929	1.57532	2.18167	2.16279	2.12576	1.75374	2.65381	1.5205
Orotic acid	229	23.4249	-6.41327	-3.61694	-5.0151	-4.37175	-5.12982	-3.59921	-3.86397	-5.37526	-3.85197	-5.25254	-4.55506	-4.45125	-4.63636	-4.66895	-4.02357	-4.70439	-6.60815	-5.93583	-2.54351	-3.30964	-3.39305	-2.82898	-4.29272	-4.12182	-19.9316	-3.5514	-2.49033	-6.68041	-3.52727	-4.18331	-2.99291	-3.08278	-3.4136	-4.78239	-5.28832	-4.2978	-2.92459	-3.80376	-3.12994	-4.72672	-6.00579	-4.56609	-5.0639	-4.41342	-5.41086	-5.91581	-4.96684
ornithine	162	19.9425	1.56012	0.908493	1.23431	1.02419	1.03322	-0.231445	1.15143	1.32756	0.832527	0.239205	0.887517	0.880042	1.36894	1.20037	0.903982	1.39188	1.41105	1.96874	2.61656	2.48246	2.12069	2.90116	2.37437	2.22261	0.982181	1.38887	0.931463	1.41899	0.962557	1.2493	0.927747	1.11285	0.374231	0.771746	0.989228	0.76979	0.65776	1.15571	0.858053	0.585992	0.921932	0.914392	0.579896	1.13595	0.850046	1.49817	0.907037
octanal	72	17.546	0.673543	0.431936	0.55274	-19.9316	-1.86028	-0.484277	-19.9316	-19.9316	-19.9316	-19.9316	-2.39703	-0.342954	-0.238986	-19.9316	-19.9316	0.1626	-0.273433	-19.9316	-0.772863	-0.955102	-0.674552	-1.98235	-19.9316	-19.9316	-19.9316	0.528302	-19.9316	-19.9316	-19.9316	-0.578166	-0.684789	-1.09608	-19.9316	-19.9316	-19.9316	-0.281114	0.629167	-19.9316	-4.52218	-19.9316	0.327567	-19.9316	0.379832	-1.20816	-19.9316	-19.9316	-19.9316
O-acetylserine	174	14.2363	-0.65815	-0.782347	-0.720249	-19.9316	-1.35418	-1.4233	0.556554	-0.951632	-2.03245	-1.43516	-1.25609	-1.67966	-1.53262	-1.81414	-2.1649	-1.68738	-2.6178	-1.80279	-2.79172	-1.26038	-1.62244	-1.46647	-0.967926	-2.03781	-3.05787	-2.93271	-1.48833	-1.0025	-2.37672	-1.23714	-1.60496	-1.77954	-1.51851	-0.431017	-1.6294	-0.680784	-0.936606	-19.9316	-0.65498	-0.726541	-1.74586	-1.66077	-1.07144	-1.25333	-1.23678	-0.541033	-1.82247
norvaline	144	27.8641	0.282119	0.549635	0.415877	1.35685	0.315415	-19.9316	-19.9316	0.249642	0.763242	0.286791	1.91682	0.524696	0.32994	0.536666	0.634206	0.427937	0.549928	0.12159	0.809582	1.72006	0.261358	0.404917	2.29867	0.260157	0.42918	0.579944	0.623216	2.34681	0.570975	2.20703	0.0893608	0.485976	0.441546	0.0943454	0.541433	0.446535	1.64992	0.573813	1.17171	0.301416	0.744467	0.90878	0.543078	1.60156	1.79533	0.527239	0.6993
Norleucine	86	9.02995	0.381516	0.148562	0.265039	0.710743	0.307587	1.40183	0.343118	-1.00811	0.396615	0.214577	1.06543	-0.0855098	0.256836	0.13779	-0.191065	-0.121341	1.24257	0.168065	-0.475775	-0.174529	-0.370945	-0.215083	0.408945	-0.900097	-0.44433	-1.15856	0.502302	0.699219	-0.27404	0.0645735	0.25125	-0.294503	-0.22311	-0.384145	-0.773068	0.107835	0.761255	-1.03978	0.125916	-0.579262	-0.434959	-0.369736	0.42781	-0.657679	-0.986344	-0.493439	-0.277123
noradrenaline	174	28.2505	-1.17139	-0.902566	-1.03698	-0.692719	-0.76961	-0.623896	-0.809656	-0.854311	-0.279945	-0.358747	-0.65316	-0.51686	-0.772858	-0.56526	-0.0482526	-0.703416	-0.179044	-0.623158	-0.516227	-0.999209	-0.715355	-0.586287	-0.480483	-1.00881	-0.435878	0.00580527	-0.333264	-0.359873	-0.302569	-0.522137	-0.404977	-0.420594	-0.584679	-0.630541	-0.799534	-0.129091	-0.139461	-0.643414	-19.9316	-0.759444	0.119069	0.394824	0.0577614	-0.0513716	-0.159636	-0.531811	-0.128898
N-methyltryptophan	144	10.664	1.0669	0.503632	0.785266	1.06385	1.18132	4.13275	0.635432	0.493492	1.51907	0.970174	4.01901	1.06436	0.548691	1.04134	1.18808	0.843258	0.645213	0.265442	0.809118	0.48839	-0.108819	0.851685	1.42931	0.771326	0.504536	1.04731	0.836654	1.29167	0.922974	1.12429	0.938117	0.671663	0.925218	1.19407	0.851217	1.38074	1.72029	-0.494509	0.956935	0.673851	1.57072	1.7351	1.68651	1.49804	1.54167	1.70727	1.4885
N-Methyl-L-glutamic acid	186	12.4891	-4.26097	-3.91807	-4.08952	-7.03844	-4.4322	-4.84647	-19.9316	-4.04883	-4.14831	-4.46525	-4.58918	-3.81129	-4.23112	-3.93233	-3.75	-3.85183	-4.06008	-4.0806	-3.81708	-4.45803	-4.16919	-4.32284	-4.53302	-4.50378	-3.69242	-3.52262	-4.1907	-5.06371	-3.91771	-19.9316	-4.20972	-4.13203	-4.23104	-4.50265	-19.9316	-4.10572	-3.99091	-3.79319	-4.18064	-4.42626	-3.84756	-4.24654	-6.06935	-4.23817	-3.992	-4.37467	-3.9509
N-Methyl-DL-alanine	130	9.3404	5.46011	4.80237	5.13124	5.69296	5.64036	6.47115	4.87625	4.34247	4.56625	4.71793	5.7557	4.58834	5.39593	5.59265	3.07547	4.98175	3.53412	3.31135	4.15856	4.24629	4.16527	4.69877	5.67322	5.10359	3.15281	2.36842	4.89135	5.72493	4.32468	5.4729	4.35696	4.46975	3.80856	3.983	3.88769	3.30845	4.83076	2.72727	4.70651	4.8931	4.27159	3.51889	5.36194	5.02639	4.29687	6.28157	4.21425
N-methylaniline	166	13.7309	-1.45696	-0.539254	-0.998108	-0.378708	-0.557458	-0.863246	-0.378712	-1.01437	-19.9316	-0.132508	-0.519771	-0.728851	-0.329394	-0.711688	-19.9316	-1.07506	-0.847279	-1.16648	-0.853796	-0.517913	-0.327544	-0.634803	-0.0895574	-0.584837	-1.24181	-2.02982	-0.58299	0.00932617	-1.0116	-0.744075	-19.9316	-1.14363	-1.64001	-0.403378	-0.590224	-0.32602	-1.66822	-1.26325	-1.01258	-1.01418	-0.803626	-1.21495	-0.763659	-0.43251	-1.15472	-0.654717	-0.837988
Nicotinoylglycine	207	6.81888	-3.70285	-2.79349	-3.24817	-3.68982	-2.54239	-2.18774	-2.40492	-2.95858	-19.9316	-3.2309	-1.08324	-3.19163	-2.88757	-3.2662	-2.72127	-3.06626	-1.71453	-3.78399	-3.65326	-3.88831	-3.38698	-3.26976	-0.875522	-2.94214	0.194453	-2.69684	-3.78253	-3.46477	-3.31625	-4.02909	-3.2917	-3.18097	-2.287	-2.5034	0.121686	-2.46047	-2.02833	-1.83741	1.05986	-2.43984	-2.04622	1.38428	0.489103	-2.1927	-1.94706	-2.21277	-1.8999
nicotinic acid	180	11.8235	0.579059	0.779258	0.679158	0.464401	0.479038	0.571306	0.338897	0.326304	0.341622	0.208756	0.302217	0.631016	0.238714	0.451899	0.75555	0.465163	0.884807	0.652338	0.431055	0.343813	0.302112	0.613097	0.330808	0.146117	0.762979	0.833145	0.697309	0.404962	0.511345	0.398845	0.147602	0.245155	0.999383	0.981508	0.618951	0.92618	0.855986	0.705302	1.04626	0.865639	0.764508	0.96161	0.688813	0.769499	0.455618	0.336301	0.897799
N-formyl-L-methionine	129	8.88567	-19.9316	-1.75829	-10.8449	-19.9316	-0.602074	-19.9316	-0.46206	-0.99653	-0.393844	-19.9316	-19.9316	-0.447739	-0.428962	-0.748278	-0.125472	-0.416535	-19.9316	-19.9316	-19.9316	-19.9316	-19.9316	-0.847874	-1.00909	-19.9316	-19.9316	-19.9316	-19.9316	-1.11752	-0.852299	-19.9316	-19.9316	-19.9316	-0.604465	-0.840756	-19.9316	-0.762155	-19.9316	-19.9316	-0.758266	-19.9316	-19.9316	-19.9316	-0.369894	-19.9316	-19.9316	-0.682914	-19.9316
N-ethylmaleamic acid	170	17.4156	2.13615	1.35038	1.74326	1.2509	1.19717	1.05982	1.04557	1.10903	0.772083	0.312259	0.458162	0.905244	1.097	0.792654	0.550857	0.625546	1.10181	-19.9316	1.16236	0.639883	0.248555	-19.9316	0.676295	0.502003	0.733069	0.532838	1.30411	-19.9316	0.837387	-19.9316	1.07541	1.42272	1.1209	0.220701	0.945791	1.31523	1.87281	1.7263	1.18423	0.0817033	-0.0149547	0.7992	1.42074	0.643591	0.37156	0.75647	-0.11517
N-Ethylglycine	130	6.15559	-2.40325	-1.77577	-2.08951	-1.92462	-19.9316	-19.9316	-2.40338	-19.9316	-1.80281	-1.62544	-2.02105	-1.68768	-1.63688	-1.68259	-1.3934	-1.79575	-19.9316	-2.01398	-2.14698	-2.58695	-2.07165	-2.70898	-19.9316	-19.9316	-3.18937	-1.35338	-19.9316	-2.33283	-2.05032	-1.92281	-1.85644	-1.50784	-1.72191	-1.74813	-1.53254	-1.87825	-1.20371	-1.04455	-1.51866	-1.76165	-1.08492	-1.56642	-1.3952	-1.3192	-0.985123	-1.50772	-1.06957
N-cyclohexylformamide	127	7.41929	-3.50352	-19.9316	-11.7175	-3.52172	-19.9316	-19.9316	-19.9316	-19.9316	-3.16422	-19.9316	-19.9316	-3.15667	-19.9316	-19.9316	-2.9915	-3.09692	-3.1342	-19.9316	-3.1942	-19.9316	-3.10257	-19.9316	-19.9316	-19.9316	-3.63811	-3.18794	-19.9316	-19.9316	-2.42277	-19.9316	-19.9316	-3.19036	-19.9316	-2.02813	-19.9316	-19.9316	-2.99572	-19.9316	-19.9316	-3.44543	-4.16587	-19.9316	-19.9316	-3.43584	-3.53111	-19.9316	-19.9316
N-Carbamylglutamate	230	22.9282	1.91871	1.18301	1.55086	1.02764	0.789477	0.645479	0.923821	-0.949045	1.17601	0.0651706	1.79356	0.822853	1.10652	0.507565	-0.134801	0.127396	0.657448	-0.0531533	-0.446674	-2.05241	-19.9316	0.703694	-0.170605	-19.9316	-0.851488	0.425586	0.529935	1.02358	-0.0377213	0.0557639	2.07892	0.272723	1.2966	1.65191	-0.592209	1.13102	2.99926	0.486001	2.45103	0.14424	-0.711477	2.54272	2.10061	0.58515	-0.0344687	0.418206	-0.698561
N-alpha-Acetyl-L-ornithine	174	15.7546	1.16617	1.42533	1.29575	1.28661	1.46972	1.24646	1.25322	1.16214	1.36964	1.33496	1.37177	1.37957	1.33179	1.3696	1.49221	1.26865	1.33247	1.22893	1.21527	1.20719	1.27949	-19.9316	1.33407	1.40008	1.39441	1.30101	1.36764	1.17292	1.22533	-19.9316	1.38732	1.35055	1.38914	-19.9316	-19.9316	-19.9316	1.42861	-19.9316	-19.9316	-19.9316	-19.9316	-19.9316	-19.9316	-19.9316	-19.9316	-19.9316	-19.9316
N-Acetyltryptophan	202	13.4647	3.50505	4.0869	3.79597	4.18948	3.56175	3.83871	4.19852	4.32869	4.13336	3.65353	3.94046	3.70996	3.67421	3.96517	4.42649	4.27081	4.16075	4.35625	4.13501	3.67894	4.01541	3.85755	4.17835	3.83745	4.62814	4.87755	4.62399	4.07083	3.98462	4.18546	3.9804	4.45256	4.14283	3.44628	4.20949	3.84752	3.72243	4.35909	3.69859	3.95473	4.11841	3.91279	3.61215	3.92029	3.68963	3.38656	4.02566
N-Acetyl-L-glutamic acid	362	25.8447	5.09055	4.30852	4.69953	5.03769	3.76989	4.20434	5.16536	4.55093	4.86606	4.55597	4.22839	4.83838	4.54016	4.62304	4.5202	4.54538	3.47451	5.48725	4.15922	4.45436	3.55811	4.41712	4.98674	4.08768	4.05568	5.20793	5.0341	4.95828	4.50701	5.07624	5.67853	5.38295	5.1698	4.16278	3.91624	4.68888	4.10371	4.17486	4.49113	3.90385	4.26649	5.38281	4.53417	4.32463	4.58735	4.32773	4.2435
N-Acetylisatin	209	13.3222	-19.9316	-5.05178	-12.4917	-19.9316	-19.9316	-19.9316	-5.17839	-5.63363	-19.9316	-19.9316	-19.9316	-19.9316	-5.24465	-19.9316	-19.9316	-4.75068	-19.9316	-19.9316	-5.32785	-5.62908	-5.32114	-5.43501	-19.9316	-5.29899	-19.9316	-19.9316	-6.89411	-19.9316	-5.54456	-19.9316	-5.88121	-5.03065	-19.9316	-19.9316	-5.27897	-19.9316	-4.66266	-4.48658	-6.04723	-4.79705	-5.13944	-19.9316	-19.9316	-4.46652	-4.85845	-5.31146	-5.01288
N-Acetyl-D-galactosamine	202	31.1294	1.5526	1.44085	1.49673	2.25906	1.3185	1.28052	2.44943	1.88679	1.76981	2.83943	1.93936	2.04827	2.56477	2.42134	3.01749	2.0924	1.13311	2.82895	1.02593	2.0614	0.646791	1.37583	1.06496	1.24335	2.12835	2.73965	2.96943	2.24339	2.24589	2.18197	1.86632	2.29841	0.392033	1.5987	1.84634	3.05903	1.46391	1.89093	1.78115	1.68704	2.19875	1.90483	2.21895	1.64866	1.44398	1.54041	2.06444
N-Acetyl-beta-D-mannosamine	201	15.4222	-0.539477	-1.59097	-1.06522	-0.269642	-1.36431	-1.38982	-19.9316	-19.9316	-19.9316	0.115682	-2.17739	0.602062	0.0465366	-1.28266	-0.246282	-1.44681	-1.63273	1.14503	-1.93568	-19.9316	-2.25115	-0.748498	0.628878	0.0526988	-0.335919	-19.9316	0.616618	-19.9316	-19.9316	-19.9316	-1.8595	-0.288709	-0.927206	-19.9316	-0.340638	0.715498	0.0673334	-0.387988	-1.8816	-0.021489	-0.741226	-0.686134	-0.308947	0.124818	-0.184056	-0.125204	0.0423572
N-Acetyl-beta-alanine	129	6.22774	-0.953745	-0.39213	-0.672937	-0.608537	-0.404914	-0.640376	-0.491101	-0.512444	-0.579372	-0.341591	-0.496313	-0.473029	-0.406909	-0.510828	-0.253166	-0.507873	-0.349751	-0.381095	-0.573843	-0.6978	-0.384159	-0.592141	-0.727001	-0.354781	-0.173544	-0.297162	-0.587408	-0.882721	-0.630418	-0.818575	-0.394363	-0.390279	-0.3219	-0.615784	-0.438839	-0.611913	-0.262352	-0.209371	-0.450358	-0.758139	-0.25328	-0.66818	-0.504628	-0.581393	-0.438921	-0.69126	-0.331032
N-Acetyl-5-hydroxytryptamine	231	16.1597	-19.9316	-19.9316	-19.9316	-4.40202	-5.14051	-4.87958	-5.09069	-19.9316	-19.9316	-5.64216	-4.7493	-4.73069	-4.40542	-19.9316	-19.9316	-4.3104	-19.9316	-4.38242	-4.70401	-4.09795	-19.9316	-19.9316	-19.9316	-4.62738	-19.9316	-19.9316	-19.9316	-19.9316	-4.43391	-19.9316	-19.9316	-5.368	-19.9316	-4.08164	-5.33637	-19.9316	-19.9316	-19.9316	-19.9316	-19.9316	-4.36618	-3.75672	-19.9316	-4.40387	-5.50657	-19.9316	-5.11196
N-(3-aminopropyl)-morpholine	127	7.76263	-2.71298	-2.12826	-2.42062	-2.42578	-2.13625	-2.41177	-2.17124	-2.28156	-2.27501	-2.04444	-2.20945	-2.17518	-2.04135	-2.14559	-1.99936	-2.21966	-2.31545	-2.14974	-2.31674	-19.9316	-19.9316	-2.23606	-2.39301	-2.1226	-2.14564	-2.05119	-2.2919	-2.48688	-2.37387	-2.46158	-2.16089	-1.9774	-2.52876	-2.45087	-2.33243	-2.33639	-2.04685	-2.11038	-2.16123	-2.59636	-2.06181	-2.37174	-2.23789	-2.36951	-2.14054	-2.58044	-2.18944
N-(2-hydroxyethyl)-iminodiacetic acid	200	23.727	0.0353768	-0.694774	-0.329699	-0.0799749	-1.24344	-0.17457	-0.200829	-0.882118	0.341678	-0.350656	-0.157255	-0.23829	-0.495388	-0.388083	-0.331969	-0.492234	0.194369	0.67473	-0.591088	-0.717924	-1.6324	-0.290943	-0.145598	-1.63886	-0.687845	0.698637	0.481877	-0.0611009	-0.301358	-0.440995	0.303841	0.0909534	0.131123	-0.503084	-1.20502	0.161652	-0.0831362	-0.957211	-0.20893	-1.22064	-0.786986	1.17184	-0.130526	-0.710838	-0.947657	-1.14346	-0.757053
Myristic Acid	285	23.4744	-0.551209	0.135101	-0.208054	0.211088	0.342403	0.548893	0.806165	0.55456	0.546896	0.516972	0.642702	0.737777	0.593255	0.337413	1.19853	0.657228	-19.9316	0.872567	0.721578	0.474781	0.416281	-19.9316	-19.9316	0.272203	0.736421	0.859463	1.09305	-19.9316	1.08228	0.527951	0.837152	0.962782	-0.130096	-19.9316	0.512039	0.78976	0.74328	0.521365	0.496468	0.401982	0.669791	0.667836	0.366101	0.286531	0.255485	0.104123	-19.9316
myo-inositol	247	26.0196	8.80876	8.62073	8.71475	8.80337	8.61655	6.32504	9.00699	8.19883	8.74797	8.86552	8.94434	9.01993	8.82299	8.80155	8.75005	8.33156	8.61133	8.61558	8.5311	8.42645	8.68767	8.44987	8.90463	8.63522	8.09072	8.53337	8.9158	6.06603	8.58564	6.07532	8.94544	9.15492	7.95646	7.53868	7.36479	8.21766	8.23738	7.67336	8.6356	8.33117	7.5508	7.71501	8.46221	7.58825	8.12788	8.15086	7.49085
mucic acid	333	30.706	3.30927	3.30278	3.30602	3.59733	2.87406	3.78312	3.42754	2.87468	3.05378	2.97099	2.66137	2.90488	2.57604	2.83859	2.70649	2.65155	3.82325	3.62207	2.98339	3.02704	3.18183	3.13296	3.53278	2.94592	3.26991	3.75458	3.31022	3.43695	2.79326	3.4218	3.87487	3.23606	3.56776	3.16327	3.47014	3.49061	4.00262	3.81887	4.20589	3.27235	3.19024	3.86139	3.01607	2.6082	3.43653	2.72029	3.15675
Mono(2-ethylhexyl)phthalate	221	10.6262	-2.23873	-2.83507	-2.5369	-2.20903	-2.7117	-2.76004	-2.70976	-2.15709	-2.98551	-2.42048	-2.16428	-2.80894	-2.59375	-2.12749	-2.4044	-2.80879	-2.73646	-1.84351	-3.18126	-2.55341	-2.95211	-3.36691	-3.11885	-2.6983	-1.73005	-1.67145	-2.76831	-2.97412	-2.73424	-2.61739	-2.39542	-2.37069	-1.68382	-2.98963	-2.74921	-2.90943	-1.75281	-2.68803	-3.08264	-2.35236	-2.57279	-2.16625	-2.61553	-2.17931	-2.14619	-2.19104	-2.69191
Methyl-beta-D-galactopyranoside	204	24.8568	1.35914	1.32713	1.34314	1.02452	1.2051	0.138099	0.406065	0.248008	0.733821	0.955879	0.950467	0.662769	0.082519	0.327789	0.607234	0.0649311	1.01094	0.637015	0.774395	1.38361	1.10396	1.316	0.495808	0.236599	1.50062	1.84137	1.29019	0.922833	0.557857	1.18249	0.693031	1.79633	0.536683	0.518505	0.202685	1.18972	1.04648	0.896926	0.215483	0.24773	1.14209	1.05761	0.209112	0.814724	0.57627	0.274895	0.761042
Methyl Phosphate	241	9.47402	6.7216	6.30276	6.51218	5.61421	5.40909	5.72226	6.29037	5.37879	6.34507	6.66043	6.81891	6.21279	6.69086	5.43708	5.66726	5.78142	6.41981	6.23875	5.94279	5.57347	6.19325	6.15559	5.39632	6.12282	4.52775	4.85058	6.7293	5.96751	6.11786	5.94181	6.63352	6.16184	5.58554	6.03227	5.07041	5.90602	5.43374	5.08111	6.05639	5.90897	5.65324	5.36801	5.62222	6.20628	5.24475	5.84051	5.61086
methionine sulfoxide	128	24.317	1.4271	1.29156	1.35933	1.68074	1.66861	1.50203	1.43534	0.983363	1.40222	1.79256	1.57965	1.38846	1.5075	1.31138	1.21245	1.08586	1.14006	1.18995	0.829562	0.989476	-19.9316	1.04886	1.54597	1.16207	0.760834	0.940065	1.33512	1.69363	1.36656	1.56184	1.53479	1.27749	1.81812	1.81759	1.4728	2.00602	2.2111	1.71154	2.18487	1.75833	1.70705	2.33654	2.46211	2.10555	1.81692	2.3775	1.67396
methionine	176	17.4448	6.29003	6.15377	6.2219	6.339	6.62103	6.38581	5.88536	5.3469	5.78719	6.15139	6.46697	6.01735	6.25013	6.2478	5.4219	5.93991	5.57876	4.60797	5.49596	5.26946	5.75151	5.58075	6.08056	5.66227	5.2527	4.3359	5.89816	6.31933	5.35198	5.84047	5.18616	5.26511	5.79815	5.78947	5.95832	6.02782	6.14477	5.7662	5.94128	5.83975	5.69742	5.55274	6.3156	6.05219	5.9147	6.73351	5.65792
melibiose	161	36.3957	-19.9316	-19.9316	-19.9316	-19.9316	-19.9316	-19.9316	-19.9316	-19.9316	-19.9316	-19.9316	-19.9316	-19.9316	-19.9316	-19.9316	-19.9316	-19.9316	-19.9316	-19.9316	-19.9316	-19.9316	-19.9316	-19.9316	-19.9316	-19.9316	-19.9316	-19.9316	-19.9316	-19.9316	-19.9316	-5.23289	-19.9316	-19.9316	-19.9316	-4.79416	-19.9316	-2.81833	-3.26237	-4.56939	-5.38368	-5.97387	-4.03776	-19.9316	-19.9316	-5.69144	-4.07943	-5.31858	-4.54543
Melezitose	243	37.3662	-1.49731	-1.83267	-1.66499	-1.87661	-1.84221	-1.67184	-0.491412	-0.91224	-1.69655	-1.08668	-1.12232	-0.939964	-1.06609	-1.33275	-1.52756	-0.920578	-2.04119	-1.73769	-0.985542	-2.7185	-1.21248	-0.668351	-19.9316	-1.15064	-1.87307	-1.13824	-0.739931	-1.37733	-1.76083	-1.1698	-2.23927	-2.31766	-1.93469	-1.10916	-1.37911	-19.9316	-1.27931	-1.25167	-1.2275	-0.701903	-19.9316	-19.9316	-19.9316	-19.9316	-19.9316	-19.9316	-19.9316
Melatonin	232	14.0211	-3.14371	-0.66113	-1.90242	-0.78756	-0.344952	-0.537696	-0.61189	-1.17259	-0.186156	-0.272908	-0.202821	0.0556773	0.00473318	0.0716598	-0.661846	-0.819709	-0.168971	-1.0986	-0.680767	-0.691946	-0.2669	-0.290898	-0.243735	-0.375327	-0.971697	-0.449876	0.0056652	-0.395271	-0.319021	-0.100721	0.0624449	-0.419905	-0.971599	-0.462891	-0.608754	-0.363647	-0.270155	-0.540292	-0.468012	-0.437532	-0.136792	-0.119903	-0.0454309	-0.125966	-0.627517	-0.274297	-0.150291
mannitol	306	27.3317	4.47547	4.48887	4.48217	0.470087	3.32357	-0.31312	3.18814	3.44442	4.04365	-1.03074	3.43999	-0.0668857	0.688526	0.407678	1.83019	-0.39451	4.64139	3.07618	4.534	3.75358	4.02085	-19.9316	3.39869	-19.9316	1.29007	3.07119	0.576625	0.64994	3.29053	3.40499	3.7074	3.0501	4.22342	4.75925	1.82394	2.9227	3.65854	3.89689	4.35248	4.1446	3.09027	4.10632	1.22449	3.51686	3.72477	3.06702	3.08894
Mandelonitrile	190	25.9324	-19.9316	-19.9316	-19.9316	-19.9316	2.79509	-19.9316	-19.9316	2.61914	-19.9316	3.7135	-19.9316	-19.9316	1.86106	3.52691	4.05768	-19.9316	3.85039	3.77847	3.42775	2.53762	-19.9316	3.48283	-19.9316	3.64151	4.26905	-19.9316	-19.9316	-19.9316	1.75294	2.59793	-19.9316	-19.9316	3.82579	-19.9316	3.79112	3.51186	1.3941	-19.9316	2.01056	3.02169	-19.9316	-19.9316	-19.9316	2.59033	3.70237	-19.9316	3.27198
maltitol	183	34.8572	-2.02809	-1.70578	-1.86694	-2.7841	-1.71106	-3.4918	-0.0706768	-0.529147	-0.955242	-2.18588	-1.39342	-2.55883	-2.81726	-2.50894	-0.88811	-3.24424	-0.181584	-0.344338	-19.9316	-0.679326	-1.0021	-0.575252	-1.63421	-1.64161	-2.30745	-0.327694	-19.9316	-1.62208	-0.476699	-1.22933	-19.9316	-0.692553	-0.765432	-0.0686026	-1.93244	-0.595846	-1.17507	-0.762541	0.111448	-1.04554	-0.765417	0.00481169	-2.67809	-1.36719	-0.90997	-3.05503	-0.728489
malonic acid	233	9.93684	1.38723	3.09471	2.24097	0.851076	1.68828	1.64277	1.04592	0.64172	1.52587	-0.187707	1.88424	2.17582	0.583572	0.821011	0.61426	0.687446	0.890132	1.55113	1.35587	1.3652	2.34969	3.14904	1.49285	2.43095	1.07146	-0.0328264	1.54493	0.112691	0.755122	0.703575	1.1273	0.861982	0.881564	-0.0347991	-0.77277	0.297461	3.22421	-0.276114	2.88507	1.11029	-1.13756	0.0624407	0.271464	-0.0408241	1.6004	0.599866	-1.06656
MALONAMIDE	329	19.2311	-19.9316	-19.9316	-19.9316	-19.9316	-19.9316	-19.9316	-1.52345	-1.27699	-19.9316	-19.9316	-2.46913	-19.9316	-19.9316	-19.9316	-19.9316	-19.9316	-0.725691	-19.9316	-19.9316	-1.36762	-19.9316	-19.9316	-1.32546	-19.9316	-19.9316	-19.9316	-19.9316	-19.9316	-0.453235	-1.04399	-1.06571	-0.986881	-1.0905	-19.9316	-19.9316	-19.9316	-1.44022	-19.9316	-19.9316	-19.9316	-19.9316	-19.9316	-19.9316	-19.9316	-19.9316	-1.21023	-1.23589
Maleimide	154	7.13602	4.87672	5.33712	5.10692	5.04582	5.08909	4.87709	4.75543	5.10263	5.16406	5.10281	4.78582	5.12451	5.05364	5.00493	5.35398	5.1884	5.24112	5.35431	5.04447	4.83341	5.21002	5.0904	4.64847	5.09305	5.74562	5.54969	5.22007	4.77332	5.13206	4.64552	4.98991	4.99645	5.63651	5.32457	5.50722	5.32739	5.50164	5.61252	5.18063	5.18883	5.42841	5.33919	5.33066	5.4159	5.19077	5.08054	5.43893
maleic acid	245	12.0527	-2.47117	-2.06925	-2.27021	-2.75763	-2.29432	-2.69354	-2.55739	-2.56689	-2.37458	-2.55961	-2.79008	-2.39495	-2.43947	-2.47408	-2.38441	-2.57835	-2.04002	-1.99027	-2.36665	-2.54945	-2.40601	-2.31314	-2.47461	-2.06462	-1.86751	-2.05415	-2.2017	-2.75303	-2.56289	-3.05735	-2.41003	-2.44635	-1.90653	-2.41937	-2.20099	-2.43668	-2.00279	-2.20052	-2.20819	-2.3481	-1.71041	-2.11152	-2.03821	-2.16023	-2.2425	-2.48828	-2.22036
Maleamate	244	8.04747	0.276604	0.4819	0.379252	0.990599	-0.338333	0.331411	0.842522	0.203966	1.01964	1.04566	0.871742	1.00233	0.75898	0.735056	0.96191	0.759019	0.821597	0.690786	0.667266	0.39524	0.489207	0.274704	-0.0918042	-0.63514	0.0259731	1.20879	0.966535	0.935294	0.578179	0.841863	0.776697	1.081	0.665791	0.616841	0.662197	0.896904	0.604315	0.817754	0.435341	0.405472	0.774148	0.958926	0.645164	0.444927	0.579029	0.245796	0.899875
Lyxonic acid,,4-lactone	204	25.1332	-19.9316	-19.9316	-19.9316	1.14818	1.44469	-19.9316	-19.9316	-19.9316	-19.9316	-19.9316	-19.9316	1.42906	1.00937	-19.9316	-19.9316	1.56471	1.91441	-19.9316	-19.9316	1.2196	-19.9316	-19.9316	1.71827	-19.9316	2.09326	2.64533	-19.9316	-19.9316	1.97947	2.09911	-19.9316	-19.9316	1.45879	0.594074	1.34582	0.317906	2.06415	-19.9316	-19.9316	-19.9316	1.09528	-19.9316	1.28162	0.876638	-19.9316	1.28791	-19.9316
lysine	174	27.7717	8.57088	8.03132	8.3011	8.09429	8.18217	8.24148	7.78289	7.05534	7.90548	7.54807	8.59019	7.82019	8.50562	7.78637	7.02601	7.61971	7.81756	6.60796	8.27489	7.83809	8.72406	7.98571	8.37898	7.93466	7.00487	6.44385	8.16274	8.4625	7.49965	8.2864	7.02744	7.12584	6.76417	7.93359	7.48321	7.75125	6.84352	7.34813	7.83776	7.76979	7.5974	7.37654	7.67479	7.95982	7.20898	8.33349	7.53654
Loganin	233	35.3655	3.89838	1.29902	2.5987	1.57342	1.82455	1.47113	1.19696	1.20263	0.961345	0.93277	3.03488	1.11968	1.4441	2.28189	1.32553	3.00214	0.475464	1.17387	0.658078	2.67482	1.10012	2.84989	2.26363	0.261172	-0.0957573	0.644203	3.03638	2.3214	0.874624	1.50083	2.21811	1.45502	1.67345	1.85238	1.88084	3.68799	1.99473	1.92685	3.58636	2.21143	0.979383	3.5238	2.43541	1.96456	0.00462622	1.34841	0.971356
L-Malic acid	233	13.9101	3.5417	4.12117	3.83144	2.76047	3.79164	3.19922	3.70136	3.62731	3.11622	3.00087	2.69727	3.37867	2.41058	2.7554	3.36957	2.97144	4.49127	4.28135	3.56734	4.01678	3.59134	4.34944	3.36025	3.34835	3.3164	4.52717	4.19787	3.33819	3.77601	3.4497	4.6428	4.58591	4.02885	3.2562	3.0062	4.2864	4.96138	3.81899	4.07922	3.99497	2.69796	3.47224	2.92389	2.33748	3.40289	1.92056	2.8089
L-kynurenine	192	11.2917	-19.9316	0.354086	-9.78874	0.55152	-19.9316	-19.9316	-19.9316	-19.9316	-0.121021	-19.9316	0.777588	0.13205	-0.428533	-19.9316	-19.9316	-19.9316	0.772795	-0.00441505	-0.343557	-19.9316	-0.270696	-19.9316	-19.9316	-19.9316	-19.9316	-19.9316	-19.9316	-19.9316	-19.9316	-19.9316	0.62545	-0.450935	0.494034	-19.9316	-19.9316	0.577752	0.365994	0.377811	0.762913	-0.0653064	-0.303904	-19.9316	-0.386072	-0.474666	0.504245	0.348161	-19.9316
L-homoserine	218	15.631	1.00183	1.51698	1.25941	1.11424	1.38887	0.999842	1.04275	0.795734	1.13659	0.759018	1.10899	1.0666	1.34243	1.19908	0.919899	0.902575	1.10156	1.3118	1.59028	1.81878	2.52037	2.67401	2.12543	2.71677	0.238802	0.430323	1.3433	1.1529	0.806249	1.25081	1.35692	1.0802	0.547499	0.719157	0.661522	0.825348	0.768434	0.475784	1.17912	0.909425	1.08716	1.01603	1.0398	1.20239	0.936373	0.999197	1.12626
Levoglucosan	214	35.0511	-6.70533	-5.69465	-6.19999	-4.15608	-5.67591	-19.9316	-19.9316	-5.07101	-4.92928	-4.0134	-4.71509	-19.9316	-5.36585	-5.48685	-4.76287	-6.00071	-19.9316	-6.82352	-19.9316	-19.9316	-5.30929	-19.9316	-19.9316	-5.42234	-19.9316	-4.68306	-3.26007	-7.05638	-5.35986	-19.9316	-19.9316	-4.65763	-5.69508	-4.86467	-4.58385	-3.33676	-3.1923	-4.4877	-2.9552	-4.33671	-19.9316	-19.9316	-4.04173	-19.9316	-19.9316	-5.04222	-19.9316
leucine	158	11.3772	8.61646	8.64787	8.63216	8.94638	8.81292	9.0347	8.67424	8.42971	8.51579	8.50682	8.96191	8.56439	8.79224	8.73893	8.20625	8.7143	8.31022	7.83916	8.46343	8.42018	8.53625	8.42651	9.02175	8.4611	8.46935	7.88901	8.83718	8.9393	8.30042	8.92262	8.30905	8.3663	8.43705	8.24826	8.63969	8.54178	8.789	8.46735	8.76143	8.65721	8.76058	8.45685	9.00287	8.72747	8.71773	8.88365	8.71251
L-dopa	218	30.3042	0.435794	0.376977	0.406385	-0.0284482	0.118996	0.437055	0.17513	0.176878	0.693214	0.222974	0.397324	0.383293	0.0510111	0.393153	0.557118	0.0035594	0.839559	-0.747689	0.642873	0.0696637	0.744071	0.213489	0.0508957	0.163548	0.0305091	0.421995	0.53668	0.501013	0.0565738	0.560946	0.290464	0.172339	-0.0462668	0.983607	0.209059	0.924342	0.377347	0.533354	0.916665	0.367058	1.15187	1.34196	0.834404	0.889916	1.15107	0.891041	1.242
L-cysteine	218	18.3876	1.24584	1.17017	1.208	1.10508	1.36905	1.51251	1.12412	0.660332	0.501365	0.879713	1.24874	1.01166	1.0174	0.783647	0.506618	0.584566	0.678953	0.580544	0.713461	0.640235	1.1415	1.21339	1.06982	1.39818	0.248871	0.254313	0.930683	1.09322	0.735885	0.909894	0.874425	0.511753	0.687499	0.735123	0.611577	0.897946	1.0867	0.480759	0.919549	0.985656	0.600367	0.575358	0.979015	0.803159	0.601901	1.32446	0.518541
lactulose	228	34.693	-1.53559	-0.910833	-1.22321	-0.998314	-0.781859	-0.670309	-0.620913	-0.799465	-1.25515	-0.333584	-0.808405	-0.518148	-0.684995	-1.03833	-0.835625	-0.719844	-1.3499	-0.734808	-1.86202	-1.61855	-19.9316	-1.35723	-1.01053	-0.795595	-0.960217	-0.517138	-0.597086	-1.08258	-1.48194	-0.670284	-0.715878	-1.19581	-2.45431	-2.36616	-1.86288	-1.23685	-1.12654	-2.47178	-1.90902	-1.8974	-1.22658	-2.08757	-1.14949	-2.04654	0.595943	-2.09835	-1.18854
lactose	214	34.7693	-0.0626098	0.46556	0.201475	0.404114	0.399532	0.86932	0.336609	0.269221	-0.0634956	0.869316	0.29555	1.157	0.683289	0.539689	0.331746	0.809683	-0.0123529	0.246549	-0.811391	-0.797846	0.0705681	-0.118799	-0.0832097	0.36717	0.50707	0.842649	0.881215	0.127297	-0.372272	0.618242	0.252817	-0.159474	-1.25881	-1.26695	-0.200591	0.311438	0.474276	-1.13465	-0.632387	-0.416049	0.0656602	-0.932728	0.397137	-0.930816	-3.83274	-0.935542	0.0255065
Lactobionic Acid	217	31.8671	-1.53864	-1.23895	-1.3888	-0.895771	-2.09588	-0.935113	-19.9316	-1.69511	-1.52625	-1.02964	-0.95165	-0.654775	-0.815009	-1.10004	-0.730177	-1.42882	-19.9316	-1.45216	-19.9316	-19.9316	-1.16066	-19.9316	-1.60424	-2.50754	-19.9316	-0.964497	-0.622919	-0.865655	-0.948901	-0.955875	-8.03456	-19.9316	-2.2081	-1.81109	-3.08365	-0.322746	-1.4722	-19.9316	-1.6342	-1.24713	-1.62101	-1.31124	-0.896005	-1.56912	-1.25303	-19.9316	-1.09174
lactic acid	117	7.45135	1.6494	1.63615	1.64277	1.02694	1.77801	1.47451	1.20193	3.29845	1.04648	1.68071	1.83925	1.37744	1.16226	1.82817	1.61945	2.19437	2.08288	2.88466	2.06227	1.93141	2.03079	2.44652	2.18275	2.16478	2.7608	2.1733	2.02552	1.4255	1.99323	2.16732	1.86384	2.06379	2.4771	1.57537	1.86818	1.78532	1.98332	2.1869	2.3588	1.49355	1.50651	1.06592	1.34461	1.10659	1.00857	0.912308	1.43934
kyotorphin	210	32.4774	-6.03249	-6.49776	-6.26513	-4.55025	-4.40594	-5.33971	-19.9316	-19.9316	-5.18871	-19.9316	-19.9316	-6.63881	-5.6865	-6.1884	-4.39915	-19.9316	-5.44103	-5.70901	-5.3832	-5.91628	-4.41594	-6.24581	-6.58974	-5.42903	-4.58496	-5.06179	-4.50245	-6.54404	-5.02259	-19.9316	-5.35092	-19.9316	-19.9316	-19.9316	-19.9316	-6.11886	-19.9316	-4.85304	-6.29014	-19.9316	-19.9316	-19.9316	-5.53031	-19.9316	-19.9316	-5.40524	-19.9316
Itaconic acid	215	9.31189	-2.90386	-2.46229	-2.68308	-2.54667	-19.9316	-19.9316	-3.52839	-19.9316	-2.64556	-2.55575	-2.51318	-2.68466	-2.45208	-2.45504	-2.33841	-2.50871	-2.57114	-2.43075	-2.72175	-2.88944	-2.50211	-3.26785	-19.9316	-19.9316	-19.9316	-2.43956	-2.66326	-2.77482	-2.67026	-2.77208	-2.43452	-19.9316	-2.54936	-2.68309	-1.83698	-2.68537	-1.77579	-1.88758	-2.48434	-2.11839	-1.40815	-1.6948	-2.48506	-2.14128	-1.87807	-2.44568	-1.52741
Isoxanthopterin	241	32.0598	-3.91996	-4.432	-4.17598	-4.37786	-4.84578	-4.42866	-3.60463	-3.86645	-2.44574	-2.90849	-4.25063	-2.60334	-19.9316	-4.32583	-2.95402	-19.9316	-2.00469	-2.91165	-1.9929	-2.68232	-19.9316	-3.67433	-4.89072	-3.69004	-19.9316	-3.19052	-2.24185	-3.74048	-2.10942	-4.1433	-3.51326	-2.83455	-3.39597	-3.86326	-4.49535	-2.57226	-2.70655	-3.39739	-2.4708	-3.83998	-3.99231	-3.01214	-3.24016	-3.43842	-3.96911	-3.58257	-19.9316
Isopropyl-beta-D-thiogalactopyranoside	283	36.8797	-0.353295	-0.502748	-0.428022	-0.531577	-0.74858	-0.255619	0.659778	-0.416325	0.248685	0.468149	0.17956	0.00674392	0.0737737	-0.161991	0.484637	-0.315957	0.045688	-19.9316	0.524535	0.670968	-19.9316	0.583289	0.440203	0.0803678	-0.451711	0.291148	0.629043	0.110022	0.6208	0.211337	0.195005	0.198829	0.183245	0.406892	0.590457	1.00693	0.684898	0.605203	0.480213	0.426065	1.10863	1.85645	0.853264	0.699018	1.08684	0.24792	1.18795
Isomaltose	244	36.5159	-1.03519	-0.808848	-0.922021	-19.9316	-0.756339	-0.954618	0.150234	-0.693514	-5.87276	-4.52428	-1.8653	-0.953695	-1.57103	-1.62215	-19.9316	-1.19447	-0.888454	-0.507123	-1.30616	-19.9316	-19.9316	-0.558831	-19.9316	-19.9316	-19.9316	-19.9316	-19.9316	-19.9316	-19.9316	-19.9316	-19.9316	-19.9316	-19.9316	-19.9316	-19.9316	-19.9316	-19.9316	-19.9316	-19.9316	-19.9316	-19.9316	-19.9316	-19.9316	-19.9316	-19.9316	-19.9316	-19.9316
Isoleucine	232	11.9081	5.71717	5.71192	5.71455	5.98237	5.72784	6.02073	5.85083	5.52492	5.43396	5.41872	6.0292	5.41112	5.69973	5.81568	5.26313	5.8126	5.0063	4.89168	5.34411	5.31467	5.5125	5.54301	6.07679	5.50278	5.35557	5.036	5.93849	5.91182	5.17628	6.10771	5.32668	5.64736	5.46051	5.27232	5.8043	5.433	6.00946	5.60497	5.81035	5.84447	5.75437	5.49079	5.83555	5.72832	5.76441	5.81733	5.7197
Indolelactate	202	32.1887	-0.643399	-0.400043	-0.521721	-0.138167	-0.6764	-0.285272	-0.255178	-0.637388	0.0143747	-0.580691	-0.254173	-0.345021	-0.723802	-0.697103	-0.553678	-0.330866	-0.305005	-0.400893	-0.330542	-0.817303	-0.479324	-0.778305	-0.41856	-1.00746	-0.140306	-0.107617	0.351631	-0.115205	-0.375285	-0.212785	-0.0720204	0.0498655	-0.0173428	0.265874	0.353301	0.422134	0.584183	0.466131	0.672562	0.800968	0.198272	0.759657	0.384154	0.757968	0.280616	0.270844	-0.0987978
indole-3-acetamide	216	25.2331	-19.9316	-19.9316	-19.9316	-1.79618	-19.9316	-19.9316	-19.9316	-19.9316	-19.9316	-2.82935	-4.24889	-2.9619	-3.13892	-2.35634	-1.48949	-2.91413	-19.9316	-0.132953	-19.9316	-3.27821	-19.9316	-19.9316	-19.9316	-1.32675	-1.75926	0.468114	-2.59322	-2.9653	-1.98874	-19.9316	-3.35406	-3.08985	-2.68025	-0.222133	1.48216	-2.65391	-3.69235	-2.61088	-3.49115	-3.57997	-1.84694	-2.75894	-0.443396	-3.17531	0.32138	-3.33736	-1.96507
iminodiacetic acid	232	15.4836	-4.34292	-4.23991	-4.29141	-4.47593	-4.53662	-4.00464	-5.08329	-4.09942	-4.38589	-4.92632	-4.02121	-4.6461	-5.03507	-4.37585	-4.45133	-3.7726	-4.1952	-19.9316	-19.9316	-5.20495	-4.60225	-5.20997	-4.35978	-4.5211	-2.16129	-19.9316	-3.47535	-4.37234	-5.27983	-4.85025	-4.88194	-4.75975	-19.9316	-4.52042	-3.29797	-4.13298	1.22041	-3.16871	-3.82618	-3.41546	-3.30589	-3.85431	-3.68852	-3.59262	0.348753	0.78686	-0.436064
hypoxanthine	183	24.7171	-3.77062	-4.30799	-4.03931	-19.9316	-19.9316	-19.9316	-3.77124	-4.29432	-19.9316	-19.9316	-19.9316	-19.9316	-19.9316	-19.9316	-19.9316	-19.9316	-3.87327	-3.03434	-3.19689	-3.03736	-2.89583	-1.83211	-2.41098	-3.16918	-19.9316	-2.99791	-19.9316	-19.9316	-19.9316	-3.40269	-19.9316	-3.20314	-19.9316	-19.9316	-19.9316	-19.9316	-2.9029	-19.9316	-3.10834	-19.9316	-19.9316	-19.9316	-19.9316	-19.9316	-19.9316	-19.9316	-19.9316
hydroxyurea	119	8.95819	-4.0593	-3.46232	-3.76081	-3.59341	-3.49847	-2.96322	-3.16261	-3.60703	-3.48715	-3.40874	-3.02438	-3.46039	-3.32463	-3.40649	-3.24061	-3.3661	-2.82823	-3.23948	-3.27461	-3.39379	-3.32645	-3.60546	-3.35494	-3.49655	-3.15864	-3.54309	-3.1388	-3.5155	-3.5452	-3.83776	-3.27742	-3.11598	-3.28238	-3.19318	-3.3194	-3.35532	-3.16167	-3.13237	-3.18337	-3.95974	-3.33799	-3.57677	-3.34537	-3.60468	-3.51577	-3.5405	-3.43151
hydrocinnamic acid	83	7.0502	-1.65674	-1.19142	-1.42408	-1.52388	-1.15065	-19.9316	-1.22882	-19.9316	-19.9316	-1.14577	-19.9316	-1.23225	-1.19686	-19.9316	-0.939912	-1.29529	-19.9316	-19.9316	-1.41211	-19.9316	-19.9316	-1.33579	-19.9316	-1.13759	-1.11163	-19.9316	-19.9316	-1.69607	-19.9316	-1.60299	-1.08915	-1.22257	-1.15056	-1.29499	-0.992659	-1.14849	-0.914199	-0.903121	-1.11109	-1.36794	-0.811138	-1.08356	-1.09618	-1.17792	-1.03283	-1.3029	-1.01117
Hydantoin,-(4-hydroxybutyl)-	144	27.8689	0.745683	0.572594	0.659138	1.37298	0.583581	1.09898	1.61735	0.696564	1.47251	1.54304	1.36018	1.04876	0.977299	1.02613	-19.9316	0.681564	1.25728	1.57591	1.37291	1.71148	-19.9316	1.29793	1.75641	0.731964	-19.9316	1.12617	1.62521	1.9253	1.60643	1.74692	1.56889	1.59737	0.909926	1.34666	1.15722	1.53119	1.19009	1.09552	1.35335	1.22675	1.61981	1.91784	1.41769	1.51141	1.39671	1.24164	1.56082
histidine	154	27.8343	9.08788	8.82045	8.95417	9.78607	8.98208	9.43178	9.95167	8.97847	9.34675	9.72747	9.67802	9.13112	9.44716	9.18333	9.19234	8.85629	9.22516	9.71195	9.2687	10.1002	9.06146	9.32193	9.98271	9.14968	8.46747	8.97516	9.72172	10.2096	9.59305	9.99026	9.87344	9.74606	8.84795	9.56047	9.23653	9.62999	8.92322	9.04183	9.66312	9.45479	9.55981	9.46664	9.30274	9.43708	9.17106	9.41673	9.51634
Hippuric acid	156	8.67909	-2.21156	-1.75896	-1.98526	-1.71537	-2.22521	-19.9316	-2.67482	-19.9316	-2.51801	-19.9316	-2.87331	-2.78436	-19.9316	-19.9316	-19.9316	-2.82307	-1.67815	-0.578766	-19.9316	-19.9316	-2.6205	-2.82331	-19.9316	-19.9316	-0.800946	-19.9316	-2.2055	-19.9316	-2.54297	-19.9316	-2.46538	-3.13468	-19.9316	-3.49762	-19.9316	-19.9316	-1.90342	-19.9316	-19.9316	-3.62027	-19.9316	-1.96631	-2.36338	-19.9316	-19.9316	-19.9316	-19.9316
guanosine-5'-monophosphate	169	10.405	0.590389	0.410124	0.500257	-0.458336	-0.0134687	-0.714626	-0.508457	-19.9316	0.302215	0.462058	-0.635211	-0.146932	-0.114936	-0.264903	0.210789	-0.187566	1.42686	1.22356	-0.159276	-0.470972	-0.189751	-0.535639	-0.886214	-0.467515	0.968058	0.556278	0.324944	-0.497845	-0.291376	-0.906786	-19.9316	-0.377775	1.28714	-0.0588364	-0.13371	-2.49498	-0.45363	0.00940792	-0.479705	-0.657414	-0.278527	-4.47603	-0.636149	-0.722004	-2.56995	-3.29852	-0.374744
guanine	352	31.5917	3.78591	4.46246	4.12418	4.08383	4.38499	4.12188	4.15149	4.28733	4.32604	3.871	3.68582	4.11012	3.91886	4.13782	4.71108	4.05057	4.59966	4.10917	4.35011	3.65594	4.76123	4.35567	4.64114	4.32499	4.84607	4.93122	4.20511	4.197	4.23155	4.1785	4.23604	3.96537	4.34954	5.09521	4.91516	4.91228	4.92363	4.87577	4.96964	4.84848	5.07338	5.01104	4.82211	5.31548	4.92576	4.89552	5.10607
guaiacol	166	9.52419	-19.9316	-3.08739	-11.5095	-4.37	-19.9316	-2.31343	-19.9316	-3.36199	-3.89216	-4.2745	-5.06414	-19.9316	-4.27351	-19.9316	-19.9316	-4.53022	-3.60031	-0.711917	-3.53434	-19.9316	-4.65052	-3.4651	-3.74394	-19.9316	-2.05577	-2.78419	-4.58722	-3.93461	-2.7717	-5.02548	-4.99418	-2.90667	-3.44836	-3.39266	-3.48078	-3.49869	-3.4683	-3.27974	-19.9316	-3.53468	-19.9316	-2.79088	-19.9316	-19.9316	-4.07452	-4.20019	-19.9316
glycolic acid	178	7.67045	-3.08827	-2.89779	-2.99303	-4.28718	-3.48802	-3.62469	-4.33466	-3.65104	-3.47418	-3.51618	-3.71212	-4.06731	-3.91572	-3.94379	-4.2039	-4.05859	-2.97397	-1.60284	-3.9182	-4.37037	-3.88042	-4.07938	-4.19537	-4.06457	-2.84503	-3.64656	-2.9182	-4.19347	-3.83106	-4.47788	-4.15031	-4.23429	-3.07824	-3.59341	-3.33518	-3.86314	-3.49171	-3.71145	-3.48944	-3.50399	-3.54421	-3.14382	-3.86245	-3.69266	-3.86236	-3.5701	-3.1764
glycocyamine	171	17.9127	5.57224	5.88218	5.72721	5.42079	5.34165	5.62718	5.59616	5.28604	5.15569	4.91022	5.3499	5.24064	5.48182	5.32019	4.62803	5.14783	5.02333	5.04203	5.26389	5.41775	5.59902	5.53272	5.64704	5.60985	5.2711	4.44369	5.87041	5.7858	5.41572	5.78904	5.81108	5.64135	5.8545	7.01127	5.93666	6.16709	5.76228	5.90388	6.61241	6.84054	5.46864	5.78264	6.24972	6.58274	6.16629	6.62635	5.45826
Glycine-d5	202	25.9595	-6.6972	-1.19494	-3.94607	-1.84483	-19.9316	-19.9316	-19.9316	-19.9316	-3.83403	-19.9316	-2.66569	-19.9316	-19.9316	-19.9316	-2.18666	-19.9316	-19.9316	-2.3066	-0.897537	-1.94697	-19.9316	-19.9316	-19.9316	-2.71475	-19.9316	-19.9316	-3.22345	-19.9316	-4.09106	-2.19134	-19.9316	-1.29793	-19.9316	-0.300595	-19.9316	-19.9316	-19.9316	-19.9316	-19.9316	-19.9316	-19.9316	-19.9316	-3.2963	-2.54014	-0.454733	-19.9316	-19.9316
glycine	248	12.1614	2.43462	2.4559	2.44526	2.90088	2.76446	3.16917	2.54399	2.17675	2.49053	2.78874	3.00339	2.55624	2.7645	2.60023	2.2284	2.41978	2.31778	2.34336	2.36472	2.31986	2.12103	2.56691	3.13853	2.37552	3.12198	1.95515	2.60662	2.86568	2.63311	2.83831	2.84063	2.43132	2.295	2.8756	2.16111	2.23616	2.63946	2.1066	2.74083	2.5049	2.53696	2.49256	2.50569	2.58795	2.48709	2.88404	2.47835
glycerol	232	18.0308	-1.33668	-1.78043	-1.55855	-2.91053	-1.7771	-1.42174	-3.95575	-19.9316	-1.02036	-4.32022	-2.45962	-1.44007	-2.45776	-19.9316	-1.09692	-1.53312	-0.112216	-1.90217	-1.25891	-19.9316	-19.9316	-2.8741	-3.73949	-19.9316	-1.11175	-0.0186713	-0.915061	-19.9316	-1.62912	-19.9316	-19.9316	-1.80236	-3.31978	-3.63761	-3.99499	-1.42909	-0.704535	-19.9316	-19.9316	-19.9316	-5.04845	-1.47806	-2.313	-5.26729	-4.98892	-5.5845	-3.63785
glutathione	283	22.4414	-19.9316	-19.9316	-19.9316	-19.9316	-19.9316	-4.52767	-4.63768	-19.9316	-6.20913	-4.10156	-19.9316	-5.78338	-19.9316	-19.9316	-19.9316	-19.9316	-19.9316	-19.9316	-19.9316	-19.9316	-19.9316	-6.97904	-19.9316	-19.9316	-19.9316	-19.9316	-19.9316	-3.13629	-4.22267	-3.33734	-19.9316	-6.63815	-19.9316	-3.08633	-19.9316	-2.99253	-19.9316	-19.9316	-4.80873	-5.31377	-4.09399	-2.96242	-2.74463	-2.74625	-3.29661	-4.21041	-2.85218
Glutaric Acid	233	14.332	-3.472	-3.66132	-3.56666	-3.84205	-4.366	-3.65722	-4.23867	-4.68984	-3.94309	-4.37456	-3.85462	-3.97522	-4.24538	-4.16313	-4.58345	-5.00737	-3.10214	-3.39249	-3.48256	-3.12128	-3.67723	-3.28132	-3.66865	-3.7339	-4.66959	-3.71277	-2.7334	-3.30896	-3.56754	-3.64884	-3.1349	-3.15787	-3.96847	-5.03371	-5.0216	-3.4962	-2.80637	-4.12326	-2.98366	-4.58811	-5.17007	-4.04059	-3.64475	-4.5807	-4.39381	-4.31244	-5.23208
glutamine	258	24.0651	1.59955	2.16606	1.88281	2.38096	2.32179	2.15121	2.2041	2.3072	2.23997	2.38693	2.06327	2.4171	2.45141	2.31449	2.61534	2.1905	1.5734	2.3183	2.1053	1.66186	2.66319	2.42283	1.71905	2.06888	2.10052	2.30675	2.10653	2.09282	2.45956	2.05965	-0.412949	2.40564	3.18858	3.17886	3.56493	3.56837	4.1516	3.47298	3.69363	3.68576	3.3969	3.72733	3.74359	3.64957	3.68174	3.16871	3.46988
glutamic acid	246	19.1535	-0.0322619	-0.617991	-0.325126	-0.895295	-0.223256	-0.767117	0.240198	-19.9316	0.180761	-0.557719	0.476513	-1.10866	-0.374038	-1.92694	-2.50061	-2.41318	0.0310813	-0.215097	0.52127	0.524256	-1.53016	-0.580032	-0.186643	-0.423233	-4.92654	0.400101	-0.149864	-19.9316	0.638448	-0.663873	1.35257	0.197569	-0.286799	-0.447341	-2.079	-1.96755	0.239412	-2.30007	0.140425	-0.927714	-0.520765	0.0809046	-0.962692	-0.0017766	-0.834056	-0.444699	-0.777189
glucuronic acid	247	35.9272	-2.40323	-19.9316	-11.1674	-1.52647	-2.49601	-2.01174	-1.1471	-19.9316	-1.63614	-0.497021	-2.17681	-0.668278	-1.34466	-1.29905	-0.646704	-19.9316	-1.22949	-0.923726	-19.9316	-19.9316	-19.9316	-19.9316	-2.0155	-19.9316	-19.9316	-0.699378	-0.673015	-1.14887	-1.19542	-0.632077	-1.34242	-1.14163	-19.9316	-2.80966	-2.75461	-0.390227	-1.37853	-19.9316	-1.9714	-19.9316	-3.85685	-0.0473654	-2.19819	-0.268678	-19.9316	-19.9316	-1.29818
Glucose-1-phosphate	217	10.3818	3.15497	3.54234	3.34865	2.79483	3.6575	3.13815	3.53137	3.01355	3.45396	3.39161	3.36003	2.88538	3.05811	2.78567	3.50616	2.80358	3.76321	3.71159	3.43234	3.64596	4.05513	3.2324	2.85247	3.84412	3.70973	3.44444	3.1676	3.25806	3.40619	3.26132	3.67965	3.02637	3.62021	3.84741	3.21393	3.37476	3.82993	4.09691	3.72891	3.63078	4.14778	3.61012	3.32873	3.58371	4.09398	3.70531	4.12641
Glucosaminic acid	201	32.8958	-5.06055	-5.9338	-5.49717	-3.70079	-4.99673	-5.01715	-4.11356	-19.9316	-3.87835	-3.62172	-4.18766	-4.24665	-4.6198	-19.9316	-3.91302	-5.00613	-4.07561	-3.68814	-4.52596	-3.91893	-6.55728	-5.31769	-4.08254	-4.33355	-4.4204	-3.5277	-4.24516	-4.18105	-3.57278	-4.11885	-3.31352	-19.9316	-3.88119	-4.28451	-5.32873	-3.21314	-3.70369	-19.9316	-4.03723	-4.44135	-4.27569	-3.90352	-3.54273	-4.16458	-5.80468	-4.63038	-3.65106
Gluconic lactone	220	27.0912	-19.9316	-0.0852568	-10.0084	-0.382098	-0.467987	-19.9316	-19.9316	-0.113455	-0.184296	-0.0439636	0.0235018	-0.0334232	-0.293653	-0.578335	0.00746891	-0.554998	0.186312	0.43039	0.340457	-19.9316	0.599202	0.711478	0.433276	-19.9316	-0.592195	0.520032	0.272014	-0.407492	0.0229958	-19.9316	0.211978	1.32406	-0.135786	-19.9316	-0.374354	0.556041	0.137744	0.0429516	0.592343	0.245168	0.192348	0.512758	-19.9316	-19.9316	-19.9316	-7.08968	0.268567
gluconic acid	229	29.1535	-0.534739	-0.00431934	-0.269529	-1.08377	-0.331894	-0.856942	0.11197	-0.466765	-0.279821	-0.805878	-0.261742	-0.641236	-1.59857	-0.651	0.16865	-0.891001	0.343981	0.179159	0.453444	1.02763	0.937063	0.902842	0.370566	-0.191734	-0.631725	0.927867	-0.0950294	-0.638756	-0.924771	-0.539088	0.0571738	1.4122	-0.878946	-0.342582	-0.928121	-0.681436	-0.38608	-0.600354	0.0751795	0.50427	0.385396	0.565897	-0.41709	-0.630502	-3.31595	-1.26875	0.30947
Glucoheptonic acid	158	29.1321	-2.16137	-19.9316	-11.0465	-19.9316	-19.9316	-1.01874	-1.87682	-1.08285	-0.547622	-1.38095	-19.9316	-0.919897	-19.9316	-0.687744	-0.548777	-0.727585	-0.811946	-19.9316	-19.9316	-19.9316	-19.9316	-19.9316	-19.9316	-1.56066	-0.330704	-19.9316	-19.9316	-19.9316	-19.9316	-1.10896	-1.78411	-19.9316	-19.9316	-19.9316	-0.263793	-1.32532	-0.863051	-19.9316	-19.9316	-19.9316	-0.643879	-19.9316	-1.12204	-19.9316	-0.525695	-19.9316	-19.9316
gentisic acid	223	24.0423	-0.653733	-0.370001	-0.511867	-19.9316	-1.57604	-1.30091	1.2303	0.0959346	0.611993	-0.702343	-3.42877	-0.428545	-0.401667	-19.9316	-0.79712	-1.3032	-1.05518	1.07495	0.127121	-19.9316	-0.936117	-0.27553	0.158188	-0.720876	-19.9316	-19.9316	-19.9316	-0.585681	1.41543	0.345135	-0.0882161	-0.501124	-3.08169	-19.9316	-2.76898	1.50721	-3.35497	-3.39738	-2.95965	-3.31037	1.08678	1.60672	1.25431	-2.82152	-2.89175	0.779035	1.63902
Gentiobiose	204	37.1043	-19.9316	-19.9316	-19.9316	-19.9316	-19.9316	-19.9316	-19.9316	-19.9316	-19.9316	-19.9316	-19.9316	-19.9316	-19.9316	-19.9316	-19.9316	-19.9316	-19.9316	-19.9316	-19.9316	-19.9316	-19.9316	-19.9316	-19.9316	-19.9316	-19.9316	-19.9316	-19.9316	-19.9316	-19.9316	-19.9316	-19.9316	-19.9316	-19.9316	-19.9316	-19.9316	-19.9316	-19.9316	-0.501338	0.430435	-19.9316	-19.9316	-19.9316	-0.224161	-0.877513	-1.1606	-0.630845	-19.9316
Gallic acid	281	9.40367	2.28553	2.41719	2.35136	1.71535	3.41987	3.50485	2.91076	3.33422	2.01019	2.4311	1.70305	1.76726	1.68453	1.49545	2.3265	2.25613	2.35972	2.46938	2.21147	2.09848	2.3904	2.7856	3.29842	3.66624	3.50394	2.44871	2.47898	1.91302	2.42772	1.73695	2.49249	2.38092	2.59227	2.58968	2.50803	2.54707	2.98111	2.85333	2.55036	2.58618	2.69287	2.72272	2.72343	2.69117	2.67912	1.96984	2.76453
Galactonic acid	103	24.2505	1.00339	1.30362	1.1535	1.10719	0.868098	0.789227	0.517779	0.498804	0.983207	0.481217	1.21787	0.862858	0.542429	0.643208	0.898913	0.407849	-19.9316	1.33485	0.951248	0.837915	1.2765	1.2517	1.34253	1.15977	0.78335	1.76523	1.55315	0.869485	0.72482	1.30133	1.42067	1.1785	-19.9316	0.944842	1.2424	1.39368	1.76631	1.59902	-19.9316	1.42953	1.29316	1.12451	0.762668	0.999569	1.19371	1.14352	1.10695
Galactinol	204	28.4127	9.0992	8.7891	8.94415	6.43858	7.99026	6.21202	8.16554	8.07682	8.95757	6.27999	8.38333	6.54034	6.81527	7.03724	7.45066	6.87903	8.96599	8.1612	8.83758	8.65225	8.49117	8.81264	8.21835	8.17466	6.97126	8.04434	7.23465	7.17891	8.20026	8.15629	8.31591	7.77253	8.62407	9.08048	6.79404	7.82423	8.32623	8.28739	8.76891	8.6726	8.2593	8.6382	6.92037	8.24628	8.37083	8.25153	8.03605
fumaric acid	247	12.9364	0.670066	3.1366	1.90333	-0.190647	2.20268	1.59137	-0.273416	0.0109198	0.926383	-1.03287	0.621942	2.66129	-0.173849	0.777513	0.534786	0.875515	0.656582	-0.0603072	0.290627	-0.75555	1.43809	1.99056	-0.76985	1.6105	0.791865	0.661755	0.546627	-0.843071	-0.312011	-0.308342	0.719886	0.624607	0.849416	-0.812901	-0.112486	-0.393767	2.4844	0.638709	1.27248	0.290274	-0.219169	0.042339	-0.141747	-0.658595	0.611057	-0.519295	-0.262754
fructose-6-phosphate	204	16.1173	-1.09897	-1.22194	-1.16046	-0.799571	-1.22192	-0.907686	-1.25497	-19.9316	-19.9316	-2.5653	-1.07009	-0.738906	-19.9316	-19.9316	-19.9316	-19.9316	-1.06511	-0.935513	-19.9316	-1.06769	-19.9316	-19.9316	-0.735454	-1.552	-0.737078	-19.9316	-0.755782	-0.7412	-19.9316	-0.977082	-0.751268	-0.90871	-0.71732	-0.880647	-0.760365	-0.842688	-0.802866	-0.678558	-1.00665	-1.02989	-1.04917	-0.537347	-0.676883	-19.9316	-0.686371	-0.977437	-19.9316
ferulic acid	249	30.9629	-3.59121	-19.9316	-11.7614	-19.9316	-19.9316	-19.9316	-2.16388	-19.9316	-2.78459	-2.44567	-2.2699	-19.9316	-2.2927	-3.56263	-19.9316	-19.9316	-19.9316	-2.48877	-4.43597	-2.91092	-2.08228	-2.50426	-2.90243	-19.9316	-2.07504	-2.56352	-2.38986	-2.87388	-3.16738	-3.0511	-19.9316	-19.9316	-2.78391	-1.83965	-2.26434	-2.20485	-2.57496	-2.25377	-2.00802	-2.21327	-1.79035	-2.30554	-2.47199	-2.09301	-2.67128	-2.82994	-2.1303
farnesol	109	14.6092	-19.9316	-19.9316	-19.9316	-19.9316	-19.9316	-19.9316	-4.72343	-19.9316	-19.9316	-19.9316	-7.57502	-19.9316	-19.9316	-19.9316	-19.9316	-19.9316	-19.9316	-19.9316	-19.9316	-19.9316	-19.9316	-19.9316	-19.9316	-19.9316	-19.9316	-19.9316	-19.9316	-19.9316	-19.9316	-19.9316	-19.9316	-19.9316	-19.9316	-19.9316	-4.05311	-19.9316	-4.19547	-5.55413	-3.10742	-4.75504	-3.44865	-2.56064	-4.12908	-3.61915	-4.30533	-4.14889	-3.4112
Ethanolamine	174	11.2491	6.40439	6.64055	6.52247	6.40962	6.27478	6.29287	6.37885	6.11374	6.65978	6.29325	6.66916	6.46272	6.39056	6.44093	6.38483	6.63289	6.70195	5.29885	6.36313	6.00876	6.56801	6.53032	6.46178	6.42359	6.58551	6.33788	6.656	6.30695	5.98164	6.58518	5.56622	6.08532	6.21822	6.44667	6.5071	6.20349	5.57429	6.75549	6.64063	6.47061	6.50757	6.48088	6.39817	6.47171	6.49157	6.35965	6.4691
estradiol	416	35.9137	0.312594	-0.221103	0.0457453	-1.65417	-19.9316	-19.9316	-19.9316	-1.87408	-0.462254	-19.9316	-1.28466	-19.9316	-19.9316	-19.9316	-19.9316	-19.9316	-19.9316	-19.9316	-0.727062	-19.9316	-1.23631	-0.927125	-19.9316	-19.9316	-19.9316	-1.25995	-0.0584898	-0.79897	-19.9316	-0.69173	0.479732	0.578358	-0.992246	-0.399925	-19.9316	-0.351367	0.0990444	-0.367913	1.77229	0.0412778	-1.5691	-0.121505	-1.59584	-19.9316	-19.9316	-0.996028	-1.54148
Erythrose	273	27.9481	-19.9316	1.01568	-9.45795	0.196978	1.07475	0.800687	0.510735	1.16777	0.478365	0.618253	-19.9316	1.53784	0.973266	1.11926	1.27589	1.05098	0.890046	1.07501	0.151621	-0.710997	0.727866	0.501702	-19.9316	1.02875	1.64195	1.06831	-19.9316	-19.9316	0.514301	-0.682391	0.502102	0.317463	0.376644	0.639427	1.08683	-19.9316	1.4788	-19.9316	0.24378	-0.492334	-19.9316	-19.9316	-19.9316	-19.9316	0.664906	-19.9316	-19.9316
epsilon-Caprolactam	83	9.0921	-19.9316	-19.9316	-19.9316	-3.96716	-19.9316	-19.9316	-19.9316	-19.9316	-19.9316	-4.15243	-19.9316	-19.9316	-19.9316	-19.9316	-3.88238	-19.9316	-3.89529	-16.267	-19.9316	-19.9316	-19.9316	-6.93726	-19.9316	-19.9316	-19.9316	-19.9316	-19.9316	-19.9316	-3.97874	-7.22234	-3.9792	-19.9316	-19.9316	-3.87357	-19.9316	-19.9316	-3.49518	-19.9316	-19.9316	-3.83384	-4.04684	-4.21606	-3.94225	-4.38355	-19.9316	-4.19151	-3.77114
D-Talose	205	27.6675	7.86807	7.81453	7.8413	7.82283	7.88074	8.61235	7.93151	7.94698	7.28852	8.13915	7.05719	8.21782	7.45084	7.14342	7.96408	7.15595	8.01232	8.1772	6.86914	6.98257	7.24825	7.19357	7.3514	7.46052	8.12098	7.80651	7.90172	7.81574	7.24183	7.79817	7.38477	7.3228	7.28558	7.65312	7.58671	8.73989	8.24629	7.76601	7.06245	7.51232	7.06813	7.42278	7.90933	6.40148	7.38007	6.75402	5.76315
Dodecanol	243	10.1336	-19.9316	-19.9316	-19.9316	-3.06319	-2.50375	-2.27057	-19.9316	-2.80928	-19.9316	-2.56582	-19.9316	-5.18629	-19.9316	-1.7954	-6.07168	-2.45916	-19.9316	-4.03637	-2.17257	-4.35409	-3.02296	-19.9316	-19.9316	-2.63772	-19.9316	-2.1478	-19.9316	-19.9316	-5.82215	-3.45033	-19.9316	-4.80761	-1.10583	-5.41498	-2.21975	-19.9316	-5.77443	-2.15675	-19.9316	-3.17158	-2.48595	-19.9316	-2.72244	-2.51067	-2.27225	-2.75161	-2.73465
DL-dihydrosphingosine	223	37.0216	-19.9316	-2.82468	-11.3781	-1.58078	-19.9316	-1.95251	-0.434906	-1.36709	-0.927548	-0.924275	-1.73207	-1.32076	-1.89419	-1.91656	-1.58198	-1.80688	-1.10656	-0.650778	-1.35073	-1.04853	-19.9316	-19.9316	-1.58033	-19.9316	-2.64088	0.0264454	-1.2751	-1.47526	-0.559881	-1.34988	-0.734279	-0.858682	-2.54231	-1.78347	-2.46663	-1.35327	-1.65722	-2.60495	-1.77943	-1.96033	-1.49326	-1.18641	-1.57159	-1.76077	-19.9316	-2.70848	-1.49103
Dithioerythritol	223	6.33244	-0.485288	0.0849375	-0.200175	-0.186754	0.669159	0.0868508	0.140671	-0.0872249	-0.242898	-0.0132181	-0.313145	-0.0345614	0.0729622	-0.0274149	0.19443	0.0483766	-0.271756	0.0555899	-0.207466	-0.335739	0.0878146	0.164537	-0.2116	0.479567	0.619024	0.0757268	-0.185763	-0.386518	-0.21747	-0.534882	-0.0557004	-0.180165	0.463505	0.273729	0.394182	0.175068	0.423782	0.494694	0.315382	-0.0402783	0.56494	0.231886	0.267486	0.277906	0.205404	0.258629	0.427817
Dihydroxyacetone	201	16.2932	-5.35785	-6.04778	-5.70281	-4.0953	-5.43568	-4.14233	-19.9316	-4.74937	-19.9316	-5.16872	-4.20981	-3.76124	-4.64285	-4.52232	-5.01239	-5.44156	-4.92046	-4.25999	-19.9316	-19.9316	-4.33967	-19.9316	-5.42783	-19.9316	-4.21182	-4.35231	-3.71929	-4.42412	-4.27477	-4.98151	-4.26862	-4.43886	-19.9316	-5.362	-4.82786	-4.09222	-3.75212	-4.91083	-19.9316	-4.8295	-4.32816	-4.2672	-4.23116	-19.9316	-5.00855	-19.9316	-4.02683
Digalacturonic acid	247	33.5705	-1.1126	-1.08524	-1.09892	-0.564404	-1.15671	-0.814377	-0.748077	-1.31418	-0.767044	-0.630097	-0.827362	-0.786583	-0.908152	-1.18698	-0.771006	-1.39902	-0.872579	-0.877305	-0.765074	-1.11138	-1.03784	-1.20139	-0.780468	-1.19219	-1.22006	-0.691481	-0.606843	-0.618318	-0.849569	-0.439515	-0.666236	-0.688959	-0.848146	-1.32253	-0.86943	-0.410181	-0.502375	-0.675826	-0.669999	-0.999213	-0.865064	-0.708359	-0.968516	-0.956443	-0.737712	-1.14858	-0.994597
dibenzofuran	195	11.6807	-2.50919	-1.91323	-2.21121	-2.39241	-1.94118	-2.45408	-2.3043	-2.0789	-2.20694	-2.20642	-2.08714	-2.22774	-2.14658	-2.10087	-1.77538	-2.58805	-1.82613	-2.05991	-2.42103	-2.53816	-2.03896	-2.4155	-2.52821	-1.82236	-1.86831	-1.92264	-2.21371	-2.94925	-2.52951	-2.91894	-2.12683	-2.33072	-1.91648	-2.3401	-1.88845	-2.35493	-1.72631	-1.62768	-2.12705	-2.6092	-1.76067	-2.37196	-2.21131	-2.42468	-2.06755	-2.3189	-1.97525
D-Glyceric acid	189	12.7378	1.82184	1.91701	1.86942	1.08292	1.92184	1.72757	1.38304	1.52322	1.41642	1.4109	1.19954	1.28607	0.953651	1.29528	1.46203	1.35552	2.09464	2.5219	1.606	1.86364	1.73062	2.11532	1.7405	1.36545	1.93514	1.79077	2.17095	1.32411	1.60248	1.19496	1.92709	1.47972	1.89959	1.78398	1.4845	2.1769	2.23591	1.74424	1.85128	1.74989	2.20874	2.34993	1.86926	1.76161	1.82097	1.21599	2.40558
d-Glucoheptose	161	36.0925	2.19297	1.69094	1.94195	2.59598	1.69314	2.58528	3.13435	2.48875	2.77837	3.57034	2.21439	3.6818	3.12549	2.5537	3.33084	2.69834	1.90392	3.8276	1.35095	2.36216	1.33114	2.00035	2.41803	1.73753	2.56975	3.5859	3.46938	2.47779	2.66514	2.68124	2.70229	3.05511	1.89186	1.61535	2.01134	3.38896	2.69508	2.19081	1.2178	1.31339	2.68616	3.19411	2.76124	1.64753	2.81458	2.0695	2.76289
D-galacturonic acid	223	38.0378	-5.90463	-19.9316	-12.9181	-4.31074	-5.54386	-19.9316	-3.21323	-4.0813	-3.64849	-2.93539	-4.04744	-3.98005	-4.85201	-19.9316	-3.62411	-4.21608	-4.41351	-3.5972	-3.64079	-3.16497	-4.80142	-4.28495	-4.25827	-4.53706	-4.73673	-3.04497	-3.5217	-4.27324	-3.47769	-4.04658	-4.47388	-3.45595	-6.11111	-5.07112	-19.9316	-4.47629	-4.64492	-4.36185	-4.83268	-4.45567	-4.38705	-4.32537	-4.54623	-4.73209	-4.61063	-5.64974	-3.98617
D-Fructose,6-bisphosphate	299	35.1302	-3.84858	-2.0799	-2.96424	-2.44854	-1.59514	-1.92121	-1.52117	-1.70284	-1.8252	-2.56058	-2.24676	-2.26976	-2.3829	-2.05549	-1.55166	-2.11764	-3.21364	-2.17192	-2.18708	-2.27066	-1.86938	-2.00147	-1.7525	-1.42692	-1.69474	-1.83567	-2.18406	-2.09288	-1.65665	-1.99429	-1.45757	-1.48529	-3.13278	-2.77315	-2.07604	-1.88401	-1.81274	-2.03832	-1.92648	-1.95123	-2.37557	-19.9316	-1.99154	-2.25234	-2.29166	-2.91176	-2.03208
D-erythro-sphingosine	204	6.21658	3.22475	3.28263	3.25369	1.24971	2.59526	1.96709	2.46185	2.4416	3.70855	1.43905	3.13593	1.86073	1.18515	1.67483	2.17638	1.65415	3.48432	3.25074	3.63331	3.41419	3.29521	3.21417	2.88537	2.66466	1.61316	2.47625	2.776	0.407374	2.56952	2.59557	2.79314	2.26365	3.30559	3.4956	2.0747	2.47849	2.96423	1.60962	3.01998	3.40779	3.1728	3.50866	2.01501	3.26252	3.28715	3.03595	3.20573
D-erythronolactone	234	19.3477	0.0952907	1.16248	0.628885	1.35422	0.416942	0.0272151	1.6247	2.07447	1.37044	1.96447	1.05836	1.13758	1.41755	1.17853	1.97268	1.35974	0.63984	1.6856	0.0435187	0.8615	1.13439	2.04022	1.95929	1.1849	2.3444	2.98604	2.37737	0.980998	1.18002	1.42124	1.65905	2.14039	-0.219603	1.00218	-0.455031	0.918869	1.03941	0.680795	0.670856	1.52436	1.21943	-0.290319	0.337073	1.47167	-0.118606	0.593468	1.155
Dehydroascorbic Acid	233	31.4044	-1.63792	-1.90494	-1.77143	-3.30123	-2.87056	-6.46844	-1.62277	-1.98613	-0.815136	-6.73022	-1.32118	-5.39703	-2.89289	-3.43791	-2.17712	-4.32998	-1.45837	-1.4868	-0.687742	-0.577112	-2.46532	-1.12152	-1.87404	-1.89917	-2.74665	-1.33462	-1.77334	-3.03428	-1.15867	-1.75037	-1.57217	-1.60605	-1.20193	-0.967199	-2.67824	-1.4985	-1.94725	-1.12326	-0.424152	-1.01518	-0.846741	-1.16905	-2.95933	-19.9316	-1.39885	-1.19798	-1.00584
D-Arabitol	229	22.5052	-0.442281	-1.98235	-1.21231	-0.366854	-0.589857	-0.354196	-0.152122	-0.386266	0.034239	0.272535	-0.0868958	0.0514987	-0.0858928	-0.216835	0.186327	-0.41813	-0.737497	0.14552	-0.0397776	0.0531041	-1.43437	0.0832415	-0.278462	-2.48122	-1.18796	0.32766	0.310875	-0.00338781	0.142867	0.0256922	0.00743248	0.25236	-0.658017	-0.589677	-0.765787	-0.135262	-0.0951973	-0.271467	-0.289113	-0.709824	-0.25685	-0.252085	-0.60636	-0.677465	-0.665667	-1.08929	-0.567416
D-Altrose	178	31.8868	-3.45217	-3.84699	-3.64958	-3.61454	-3.6309	-3.11195	-2.77636	-19.9316	-2.97271	-2.56579	-3.14789	-2.30979	-2.62428	-3.32313	-2.79344	-2.84589	-2.98522	-2.80744	-2.77563	-3.88776	-19.9316	-3.38692	-3.66637	-3.46774	-19.9316	-2.64497	-2.09247	-3.67002	-3.3027	-3.26392	-2.86422	-2.65708	-4.27263	-4.01443	-3.80614	-2.54841	-3.36919	-3.47448	-3.47286	-4.46426	-18.4118	-3.32564	-3.3853	-3.97002	-4.21695	-4.0245	-3.63896
D-alanyl-D-alanine	116	18.193	-2.17547	-19.9316	-11.0535	-0.984212	-2.32557	-3.04455	-2.5827	-1.90324	-2.48462	-1.20993	-19.9316	-2.06098	-1.86755	-0.801662	-19.9316	-1.1969	-19.9316	-19.9316	-19.9316	-19.9316	-1.26141	-1.82913	-3.01635	-1.20804	-19.9316	-19.9316	-0.65188	-2.23731	-19.9316	-19.9316	-19.9316	-1.86525	-19.9316	-19.9316	-0.561111	-19.9316	-19.9316	-1.69323	-19.9316	-19.9316	-0.397258	-19.9316	-19.9316	-0.291772	-19.9316	-2.00106	-0.692663
daidzein	398	37.6645	-19.9316	3.05412	-8.43872	-19.9316	2.43904	1.58776	3.98938	2.60384	2.02602	3.24673	0.97488	2.04914	1.77112	-19.9316	-19.9316	0.253346	3.91403	5.01689	4.2302	4.41411	-19.9316	5.06341	5.35346	4.61787	0.0243989	2.10119	-19.9316	-19.9316	3.44704	1.50916	-19.9316	1.18085	1.35314	2.975	0.204454	2.13524	3.57128	0.581321	3.023	1.69036	-0.501202	0.304804	-0.114931	-0.406709	-1.25434	-2.14892	-0.523404
Cytosin	246	31.9552	3.87956	3.59932	3.73944	2.62267	3.50188	3.17194	2.82103	3.82418	4.0989	2.65786	3.37873	3.96338	3.352	3.9525	4.0482	4.01121	4.02928	3.36174	4.70034	3.11372	3.82108	4.07992	2.83568	3.60906	3.66216	4.61775	4.3007	2.21555	4.04211	3.4605	3.11902	4.15132	3.01506	2.90304	3.76759	3.43742	3.88994	3.74344	4.12173	4.06329	3.56678	3.36859	3.16612	3.57984	3.41167	3.59276	3.54409
cytidine-monophosphate degr prod	225	34.2358	-19.9316	-5.63241	-12.782	-9.14287	-5.59955	-19.9316	-6.70642	-5.91518	-4.90676	-19.9316	-6.05251	-5.37704	-19.9316	-19.9316	-5.42065	-19.9316	-5.48558	-5.53685	-19.9316	-5.26779	-19.9316	-19.9316	-19.9316	-19.9316	-7.12014	-5.33197	-4.68526	-5.22694	-5.13129	-5.70651	-19.9316	-19.9316	-19.9316	-19.9316	-19.9316	-19.9316	-19.9316	-19.9316	-19.9316	-19.9316	-19.9316	-19.9316	-19.9316	-19.9316	-19.9316	-19.9316	-19.9316
Cysteinylglycine	220	6.2356	-19.9316	-3.20525	-11.5684	-3.65278	-3.88482	-19.9316	-19.9316	-3.66026	-19.9316	-19.9316	-19.9316	-3.33469	-3.27972	-3.46601	-19.9316	-19.9316	-19.9316	-3.23256	-19.9316	-3.61021	-3.39755	-3.82493	-19.9316	-3.75157	-3.46328	-3.40319	-19.9316	-19.9316	-3.32672	-3.70123	-3.25163	-3.44513	-2.57444	-2.73004	-2.95301	-2.99492	-19.9316	-2.93251	-19.9316	-2.85231	-2.81077	-19.9316	-2.81902	-2.77552	-2.94902	-3.03626	-2.89457
cyclohexylsulfamic acid	203	29.4381	-1.77818	-2.36638	-2.07228	-19.9316	-2.71346	-19.9316	-2.94404	-3.07763	-2.84815	-19.9316	-2.50654	-19.9316	-19.9316	-3.69606	-19.9316	-2.88524	-3.46229	-19.9316	-3.52595	-19.9316	-19.9316	-2.71389	-3.2223	-19.9316	-3.81405	-19.9316	-3.07685	-19.9316	-19.9316	-3.05733	-2.18183	-4.07183	-3.04003	-19.9316	-3.06666	-19.9316	-1.00208	-1.89563	-2.07694	-3.13213	-3.60856	-2.56597	-19.9316	-3.54149	-19.9316	-3.29497	-19.9316
Cumic Acid	223	20.7823	-6.47187	-5.64019	-6.05603	-19.9316	-5.31629	-5.69858	-19.9316	-4.94045	-6.41792	-15.2344	-7.84293	-6.41517	-19.9316	-6.71413	-19.9316	-6.5957	-19.9316	-19.9316	-19.9316	-19.9316	-19.9316	-19.9316	-4.99809	-19.9316	-4.98825	-19.9316	-19.9316	-6.51622	-6.03024	-19.9316	-5.26463	-19.9316	-19.9316	-19.9316	-19.9316	-7.08171	-19.9316	-19.9316	-5.91062	-19.9316	-19.9316	-19.9316	-19.9316	-19.9316	-19.9316	-19.9316	-19.9316
creatine degr	155	6.36308	-1.4684	-0.607453	-1.03793	-0.731478	-1.2387	-1.69031	-2.46082	-1.58331	-1.19322	-0.69768	-0.993839	-0.935278	-0.573497	-0.995875	-0.427974	-0.745093	-1.15285	-0.642096	-0.928942	-0.940132	-0.522115	-1.79732	-19.9316	-1.34814	-1.21863	-0.775669	-1.14955	-1.08866	-0.810648	-1.15974	-0.507939	-0.921968	-0.716074	-0.970507	-0.619142	-0.920518	-0.779999	-0.361844	-1.01254	-0.916032	-0.643744	-0.961991	-0.928038	-1.0825	-0.746274	-0.829597	-0.761835
Cortexolone	223	33.4554	-5.0166	-19.9316	-12.4741	-19.9316	-5.29768	-5.36141	-19.9316	-4.37701	-4.57903	-19.9316	-19.9316	-19.9316	-19.9316	-4.94481	-19.9316	-4.44403	-4.42367	-19.9316	-19.9316	-4.73118	-19.9316	-4.56313	-4.95086	-19.9316	-19.9316	-4.60875	-19.9316	-19.9316	-19.9316	-19.9316	-19.9316	-19.9316	-19.9316	-19.9316	-19.9316	-19.9316	-19.9316	-19.9316	-19.9316	-19.9316	-19.9316	-19.9316	-19.9316	-19.9316	-19.9316	-19.9316	-19.9316
citrulline	157	6.69793	2.66414	1.79054	2.22734	2.20965	1.7388	1.40566	2.30253	1.85119	2.21976	1.94354	2.21939	1.96303	2.20778	1.85784	2.08311	1.84395	3.34226	2.95961	3.32008	3.31355	2.68018	3.39416	3.0451	2.75187	1.5008	2.16109	2.49321	2.45617	2.43436	2.08468	2.10728	2.22249	2.34735	1.9997	1.93202	2.35535	2.56308	2.28354	2.16575	1.58945	2.18045	2.61329	2.15565	2.61144	2.00578	2.54748	2.06417
citric acid	229	25.436	1.15992	0.40401	0.781967	-1.3078	-1.16543	-1.59979	-0.122413	-0.562221	0.200204	-1.61394	-0.1502	-0.932952	-1.81668	-1.21451	-0.618546	-1.49691	1.66635	0.807896	1.43829	0.54806	1.15643	1.39537	0.138836	0.271594	-1.16632	0.448046	0.662133	-0.560372	0.140332	-0.0872074	0.957006	0.628281	0.00530053	0.180072	-1.194	0.0810331	0.726159	-0.670183	0.94374	0.17609	-0.957939	-0.201314	-1.20453	-0.892746	-0.247114	-0.93677	-0.946855
Citramalic acid	146	26.1475	0.709648	0.685832	0.69774	0.915611	0.890927	0.211868	1.29773	1.15137	-19.9316	1.77106	1.20493	1.43277	1.12133	0.805669	1.95085	0.876178	1.93952	1.84437	1.81148	1.81418	1.04805	1.32088	1.29076	1.06815	1.11895	1.90316	1.64005	1.16237	2.03939	1.20821	1.68196	1.6703	1.04627	1.64414	1.11335	1.62657	1.29109	1.27481	1.0934	1.02904	1.57482	1.82862	1.4021	1.03448	1.22643	0.988262	1.57194
Cellobiotol	204	34.5836	1.07911	0.544278	0.811696	-19.9316	1.04405	0.962045	1.98363	-19.9316	1.31201	1.78153	1.28583	1.35723	1.07408	-19.9316	-19.9316	0.608306	-19.9316	-19.9316	-0.698847	1.89852	1.28591	1.5455	1.50719	0.904487	0.809634	1.94403	1.84683	-19.9316	-19.9316	1.81935	-19.9316	2.03023	-19.9316	1.25284	1.07267	1.95156	2.08182	1.62481	1.62392	1.07808	1.1372	1.80076	0.95297	0.527662	1.24364	-19.9316	-19.9316
catechol	136	12.3903	-3.82203	-6.35578	-5.08891	-19.9316	-5.13193	-5.9476	-5.546	-19.9316	-4.64415	-4.72961	-4.88072	-6.95822	-19.9316	-5.98566	-19.9316	-19.9316	-3.6401	-4.44889	-19.9316	-19.9316	-19.9316	-5.84217	-5.9354	-19.9316	-4.11178	-4.48557	-19.9316	-5.53343	-6.96809	-19.9316	-19.9316	-5.93339	-3.35588	-4.51619	-4.74315	-5.45345	-7.05771	-19.9316	-4.87526	-5.21676	-4.34995	-5.13944	-19.9316	-4.87608	-19.9316	-19.9316	-5.18167
carbamoyl-aspartic acid	359	28.0631	2.57712	3.01846	2.79779	1.14917	1.54202	-0.708234	1.48504	-19.9316	2.10662	-19.9316	1.38722	0.487734	-19.9316	-19.9316	1.50572	-19.9316	2.56263	2.55877	3.12469	2.78949	2.58978	2.1584	-19.9316	1.90602	0.542144	2.42353	1.78189	-19.9316	3.12936	1.28579	1.32139	-19.9316	2.84741	2.77672	-0.600498	0.537232	2.12022	3.12342	4.25676	2.50092	1.31327	2.81924	0.168223	3.12247	2.10059	2.12843	1.24754
caffeic acid	219	38.1028	0.957995	1.13317	1.04558	2.01211	1.73221	2.32277	2.63989	1.87016	2.47728	1.7744	1.96622	2.29121	1.90414	2.49543	2.04076	2.12667	0.152341	0.851758	1.73486	1.11908	1.00219	1.24195	1.75506	0.835954	-0.0320105	1.45904	1.80896	2.06069	1.38439	2.72893	1.61082	1.89384	-0.193869	1.53854	1.1242	1.94189	1.99062	1.59649	2.55233	2.11087	1.64377	2.07495	1.92235	1.45712	2.22879	1.50748	1.84094
Bis(2-hydroxypropyl)amine	232	15.674	-1.50799	-1.66261	-1.5853	-1.67902	-1.60005	-1.44498	-1.13268	-1.70538	-1.02297	-0.720611	-1.14898	-1.2945	-0.827943	-1.33333	-1.3268	-1.90934	-1.0601	-1.36707	-1.36774	-1.00372	-0.967919	-1.0774	-1.22338	-1.01695	-1.95703	-1.94846	-0.886942	-1.58131	-0.936718	-1.14141	-0.641439	-1.00926	-1.15808	-0.947402	-0.894142	-0.680915	-0.463363	-1.12754	-0.799197	-0.670141	-0.571053	-0.596091	-0.628191	-0.820346	-1.02765	-0.957481	-0.577144
Biphenyl	267	9.24438	-4.32096	-3.96351	-4.14223	-4.67549	-19.9316	-4.523	-4.62026	-4.70843	-4.68909	-3.80165	-19.9316	-19.9316	-19.9316	-4.19425	-3.88411	-4.17714	-4.10198	-4.06345	-19.9316	-19.9316	-19.9316	-4.73861	-4.4232	-19.9316	-3.78572	-3.64682	-3.70706	-4.26492	-4.31969	-4.59896	-4.47997	-4.19192	-2.88365	-3.3381	-19.9316	-3.19783	-3.23093	-2.99758	-3.10098	-3.44533	-2.64292	-3.14087	-3.06145	-19.9316	-2.91848	-3.01233	-19.9316
biotin	241	15.3061	2.67319	2.82073	2.74696	2.86113	2.47447	2.60436	2.72962	2.77587	2.79151	2.69944	2.46736	2.75689	2.87476	2.63732	2.84825	2.61255	2.7277	3.15493	2.92721	3.08288	2.88249	3.19232	2.7849	2.7703	3.08106	2.95239	3.11039	3.35922	3.35073	3.1618	3.15555	3.02853	2.95197	3.14944	2.8432	3.02579	2.38928	2.77176	2.737	2.75525	2.82879	2.57238	2.8066	3.08149	2.50825	2.58941	2.75643
beta-Mannosylglycerate	204	12.4315	8.30943	7.75956	8.0345	6.96977	9.27535	8.67253	7.14302	8.0291	7.86963	7.0973	8.58624	8.69791	7.28193	9.22913	7.45452	8.99411	6.4866	6.34457	7.68837	7.10424	6.66028	6.54514	5.92958	5.94072	4.87256	4.81082	5.91353	6.60731	6.66756	6.17956	6.25975	5.97746	8.92439	6.28409	6.573	6.39858	9.02743	7.26036	7.02719	7.62693	6.26504	7.62926	6.30066	5.96915	7.77828	7.89593	6.21917
beta-hydroxypyruvate	267	7.02265	-2.45481	-1.8376	-2.1462	-2.33733	-2.03986	-2.89921	-2.61196	-2.14125	-2.24909	-2.2779	-2.48221	-1.98112	-2.04782	-2.07509	-1.95272	-2.13876	-2.42922	-2.21031	-1.99768	-2.17337	-1.82905	-2.16531	-2.68114	-1.92918	-2.01918	-1.78065	-1.87509	-2.36257	-2.04605	-2.22704	-2.01717	-1.86307	-1.66117	-1.54149	-1.57359	-1.64943	-1.40247	-1.2588	-1.4647	-1.58661	-1.69503	-1.53119	-1.6635	-1.42693	-1.51266	-1.55509	-1.64058
beta-Hydroxymyristic acid	121	35.288	-1.20099	-1.90239	-1.55169	-0.687552	-0.839551	-0.883144	-19.9316	-0.632166	-0.864938	-1.05846	-1.28535	-19.9316	-1.2901	-0.95198	-1.01955	-1.61933	-0.78326	-0.372956	-0.833383	-0.647325	-1.98587	-1.016	-0.695332	-19.9316	-1.62151	-0.465762	-19.9316	-0.172743	-0.687418	-19.9316	-19.9316	-0.54735	-2.65026	-4.12859	-19.9316	-3.01236	-19.9316	-3.57899	-3.08408	-3.85894	-3.58359	-2.77402	-19.9316	-3.37484	-3.54135	-4.6365	-3.79276
beta-Glycerophosphoric acid	158	32.7638	-19.9316	-3.07097	-11.5013	-19.9316	-19.9316	-1.81442	-19.9316	-19.9316	-1.8552	-1.5314	-19.9316	-19.9316	-19.9316	-2.04056	-1.69103	-2.54968	-19.9316	-2.0809	-1.88943	-2.07856	-19.9316	-19.9316	-1.62497	-19.9316	-19.9316	-19.9316	-19.9316	-1.40383	-1.40983	-19.9316	-19.9316	-19.9316	-19.9316	-19.9316	-19.9316	-1.1455	-1.85903	-19.9316	-19.9316	-2.07969	-19.9316	-0.934339	-1.21672	-19.9316	-1.24986	-1.77217	-19.9316
beta-Glutamic acid	232	28.5684	3.56886	4.07573	3.82229	3.95381	4.34956	3.58006	4.0081	3.94126	4.18257	4.38969	3.81442	4.36477	4.2684	4.4037	4.38991	4.23002	3.27525	3.8414	4.13918	3.35576	4.76429	4.02991	3.12912	3.84909	3.81695	4.69281	3.54074	3.5978	4.20889	4.11927	3.73099	4.48835	4.50331	5.0238	4.77023	5.31143	5.66376	5.33568	5.66373	5.07049	4.87994	5.50305	5.30385	5.0637	5.47183	4.43372	5.05401
beta-Alanine	248	6.908	4.13184	4.18855	4.16019	4.76808	4.00384	4.7012	4.0016	3.36691	4.0508	4.37444	4.92791	4.03229	4.57251	4.304	3.71544	4.14936	4.39745	4.01088	4.22302	4.29315	3.80685	4.50012	4.73551	4.31114	4.11984	4.21908	4.60244	4.99047	4.35231	4.81476	4.38563	4.19419	3.83471	3.71044	4.35805	3.95281	3.98781	4.23146	4.79297	4.51487	4.38529	4.27188	4.83133	4.64893	4.40826	5.15232	4.34368
Benzoin	141	16.9738	-19.9316	-19.9316	-19.9316	-19.9316	-19.9316	-4.5661	-19.9316	-19.9316	-19.9316	1.91483	-3.71185	-19.9316	-0.312839	-19.9316	-0.369891	0.249811	-19.9316	-19.9316	-19.9316	-0.176196	0.895502	-0.10155	-19.9316	-19.9316	-2.55574	0.510931	-19.9316	-19.9316	0.327614	-19.9316	-19.9316	-19.9316	-19.9316	-19.9316	-19.9316	-19.9316	-19.9316	-19.9316	-19.9316	-1.14585	-0.436791	-19.9316	-19.9316	-19.9316	-19.9316	-19.9316	-19.9316
benzoic acid	179	10.7742	1.6777	1.82923	1.75346	1.54322	0.898923	1.6639	1.84751	1.26818	1.94512	2.0718	1.63886	1.87904	1.86488	1.65017	2.34299	1.69172	2.36163	2.19476	2.07081	1.99207	2.09578	1.77882	1.63014	1.6428	1.68195	2.02472	2.16523	1.78005	2.20784	1.80975	1.79839	1.82555	1.52196	1.74026	1.52769	1.74629	0.905411	1.50244	1.76695	1.83776	1.67098	1.2576	1.17791	1.5502	1.04882	1.30825	1.66808
Atropine	72	6.91642	-3.06869	-19.9316	-11.5001	-3.03788	-3.15824	-3.12409	-3.02573	-3.22993	-2.19175	-2.82218	-2.62532	-2.85212	-2.55307	-3.41668	-3.10317	-19.9316	-19.9316	-19.9316	-2.65284	-2.3785	-19.9316	-3.18474	-3.30611	-19.9316	-19.9316	-19.9316	-2.40319	-3.17804	-2.82655	-3.13765	-2.35131	-2.52827	-19.9316	-2.91218	-2.99254	-3.36853	-2.60795	-19.9316	-2.38896	-2.47307	-2.36891	-3.33184	-3.01566	-2.90786	-4.02245	-2.8264	-3.22809
aspartic acid	232	16.4249	7.64355	7.61574	7.62964	7.10127	7.04605	7.40845	7.26536	7.17963	7.94604	7.64624	7.35249	7.7035	7.34065	7.11259	7.82834	7.35471	9.05427	7.41406	7.48485	6.98272	7.32654	7.59882	6.54574	7.23831	6.9985	7.29512	7.33123	6.82364	7.23603	6.5955	6.9543	7.79661	7.53734	7.56436	7.2378	7.73957	7.92094	7.53857	7.77522	7.41558	7.31507	8.35597	7.94336	7.31919	7.64749	7.01684	7.27602
asparagine	243	14.4273	11.065	11.197	11.131	11.1477	11.0648	10.9791	11.0135	11.4723	11.3602	11.3662	10.8487	11.3785	11.3531	11.3416	11.648	11.5544	11.3818	11.5925	11.419	11.2688	11.4095	11.4794	11.039	11.333	11.9095	11.8134	11.3131	11.2383	11.5514	11.1264	11.39	11.3673	11.3066	11.2022	11.4159	11.1623	10.9439	11.3443	10.9382	11.0464	10.9969	11.2096	11.1821	11.2691	11.0837	10.9809	11.4089
Aminooxyacetic acid	220	8.77512	1.8209	2.8194	2.32015	2.40822	1.86493	1.77524	2.84285	1.91422	2.72798	2.93254	2.9051	2.67892	2.86817	2.76355	2.82254	2.24957	2.63231	2.97179	2.45764	2.9585	2.6106	2.31819	2.85773	2.72094	1.87829	2.7504	2.7575	2.93074	2.7681	2.65468	3.1818	2.76338	3.18526	3.27995	3.17893	2.93413	3.49223	3.3634	3.48307	2.99739	3.27213	3.13223	3.03876	3.21156	3.26	2.83865	3.27448
alpha-Ecdysone	171	8.37224	-4.46623	-6.72501	-5.59562	-19.9316	-4.42965	-19.9316	-19.9316	-4.71985	-19.9316	-19.9316	-19.9316	-3.67542	-4.22512	-3.57524	-3.21084	-3.8912	-19.9316	-4.75884	-19.9316	-4.45949	-5.00658	-4.07705	-19.9316	-3.84574	-4.08954	-3.74413	-3.73888	-3.66232	-3.77374	-3.73085	-3.40119	-19.9316	-3.99307	-1.2739	-3.78882	-2.96099	-3.75193	-3.4913	-3.39143	-3.46261	-3.72309	-0.394395	-3.99254	-3.55365	-3.47726	-4.35967	-3.59997
alpha-D-glucosamine-phosphate	217	18.3959	-19.9316	0.176792	-9.87739	-19.9316	-0.283828	-19.9316	0.212629	0.659743	-0.485092	-19.9316	-19.9316	-19.9316	-2.20008	-19.9316	0.0725984	-19.9316	-0.358474	-19.9316	1.32735	0.682873	0.65043	-19.9316	-19.9316	0.403594	-19.9316	0.835809	-19.9316	-0.251495	0.865572	0.321414	0.0151749	-19.9316	-0.418022	1.01009	-19.9316	-0.569611	-0.468215	1.50549	0.600646	0.734657	2.10194	1.33377	-1.58472	2.33681	1.23573	1.7282	2.03772
alpha-Aminoadipic acid	217	22.6867	4.77719	3.55447	4.16583	2.94557	3.26558	2.92376	3.42353	3.42042	3.4251	2.0761	2.86751	2.81491	2.96914	2.7371	2.5006	2.64982	3.65657	2.8323	3.85305	3.13031	2.60828	3.63235	2.96236	2.70394	2.65329	2.91413	3.532	3.55163	3.32026	3.30307	3.66187	4.00322	3.51504	2.81808	3.00927	3.57823	4.40016	4.02517	3.61126	2.39687	2.1704	3.3816	3.46996	3.06247	2.54018	3.01192	2.00114
Allo-inositol	225	7.19423	-0.11101	0.29966	0.0943248	0.123095	-0.177355	-0.00804969	-0.160852	-1.40819	0.339941	0.51556	0.35972	0.25804	0.269785	0.299426	0.641682	0.414088	0.627025	0.465953	-0.668689	-0.710072	0.356067	0.0630098	-0.431066	-0.362318	-0.979764	0.8347	0.6535	0.291172	0.162886	-0.110672	0.551312	0.422613	0.325711	0.450721	0.636937	0.597399	0.605601	0.974575	0.664671	0.282059	0.365748	0.44352	0.517884	0.440215	0.373803	0.277191	0.597245
Allantoic acid	243	23.8471	5.22074	5.74974	5.48524	5.09854	5.20423	4.45088	5.46317	5.12597	4.66197	4.44423	4.95155	4.95423	5.27628	5.21094	4.25296	4.81754	3.9019	4.56484	4.94789	5.2919	5.61787	5.39001	5.13458	5.73645	4.59278	3.96912	4.94936	4.96005	4.97936	5.72662	5.48743	5.47276	5.4912	6.93693	5.69693	5.81459	5.40572	5.67667	6.67605	6.77403	5.35319	5.4005	6.03994	6.41986	6.2853	5.27574	5.31243
alanine	116	8.13055	7.56849	7.45473	7.51161	7.38734	8.05027	8.1929	7.55046	7.20981	6.86887	7.51767	7.83541	7.12499	7.93612	7.48987	6.17439	7.10493	5.72247	6.1977	6.24855	6.50271	5.95758	6.7923	7.02211	6.89799	5.73932	5.68231	6.49226	7.10817	6.64605	6.87164	6.04318	6.70397	5.97591	6.49973	6.17498	6.05045	6.64037	5.90902	6.4853	6.55777	6.34288	6.328	6.5956	6.87317	6.698	7.83485	6.2009
adrenaline	137	23.2767	-4.24283	-19.9316	-12.0872	-6.10177	-5.65099	-19.9316	-4.16473	-5.03057	-4.42923	-4.69498	-4.8073	-4.66288	-4.41427	-19.9316	-5.23166	-5.09473	-19.9316	-4.04778	-19.9316	-4.72721	-19.9316	-4.39246	-5.49681	-5.29694	-4.77718	-19.9316	-4.15648	-19.9316	-19.9316	-5.96584	-5.33544	-5.8122	-3.07435	-2.72605	-4.04799	-2.44002	-3.60068	-3.84654	-2.72224	-3.31075	-3.07571	-2.41167	-3.44829	-2.8331	-3.52584	-2.90231	-3.0131
Adipamide	229	14.6483	0.640378	0.827155	0.733766	0.786896	0.75059	0.928016	0.631399	0.508016	0.500302	0.164287	0.618255	5.37337	0.573665	0.412104	0.0155793	0.177279	0.641651	0.608106	0.135251	0.0298053	0.350875	0.179304	0.247631	0.296255	5.67705	0.0203118	0.802193	0.397588	0.458304	0.331869	0.658059	0.52448	4.74873	1.79117	1.15763	1.16322	4.51946	0.892985	4.83365	1.52046	0.622696	1.02054	1.35083	1.39309	0.979892	1.32909	0.861649
adenosine	230	35.7556	3.29579	4.19402	3.74491	3.1667	3.65645	3.27046	3.88324	4.00116	3.77172	3.29396	2.8961	3.73668	3.13408	3.57548	3.95665	3.73154	4.23636	3.53342	4.14176	3.40748	4.19367	3.89121	3.69344	3.40325	3.89404	4.01119	3.32958	3.11857	3.4252	3.15156	2.9891	2.86633	3.26477	4.28743	3.82829	4.0131	4.04593	4.13333	4.09737	4.0781	3.63097	3.61137	3.40729	3.75284	3.39818	3.4145	3.61428
adenine	165	26.2237	-1.50375	-1.12759	-1.31567	-1.5691	-1.16992	-1.73987	-1.32997	-1.2273	-1.44538	-1.63554	-1.58016	-1.28646	-1.54548	-1.22047	-1.14315	-1.18214	-1.2719	-1.38136	-1.63589	-1.83547	-1.46106	-1.37621	-1.6373	-1.60753	-1.00659	-0.838396	-1.36707	-1.83041	-1.58525	-1.82951	-1.18706	-1.62362	-0.968328	-0.734476	-1.07324	-0.690963	-0.681271	-0.904518	-0.87534	-0.96363	-0.793052	-0.469274	-0.810136	-0.768702	-0.938395	-1.01755	-0.823851
Aconitic Acid	258	23.592	-2.83171	-2.59036	-2.71104	-2.10884	-2.88472	-2.28751	-2.76931	-3.17888	-2.9045	-2.77151	-2.17936	-2.79164	-2.55731	-2.94484	-2.82211	-2.95538	-2.83132	-3.18457	-3.1507	-19.9316	-2.59311	-2.46032	-1.97951	-2.57943	-2.96693	-19.9316	-2.40277	-1.96328	-2.75268	-1.91149	-2.25443	-19.9316	-3.07081	-3.8116	-2.75334	-2.94017	-2.88913	-2.88313	-2.5472	-2.92438	-3.21429	-2.77514	-2.35478	-3.23493	-2.46529	-2.91302	-3.33665
Acetol	219	18.5208	-0.728165	-0.640269	-0.684217	-1.04926	-0.499869	-0.867884	-0.58551	-0.83662	-0.590622	-0.66306	-0.234666	-0.683618	-0.674033	-0.292649	-0.56575	-0.831883	-0.57456	-0.780145	-0.587544	-0.543946	-0.462494	-0.354595	-0.816251	-0.659398	-0.737915	-0.41122	-0.161818	-0.748568	-0.468484	-0.430185	-0.663875	-0.664212	-0.819114	-0.883244	-0.684836	-0.56613	-0.790209	-0.440789	-0.475554	-0.789129	-0.749043	-0.70978	-1.25215	-0.745025	-1.09125	-1.0199	-0.777593
6-phosphogluconic acid	299	34.5124	-0.361825	-0.163373	-0.262599	-19.9316	0.00437101	0.046454	0.000672	0.0298571	-0.0573191	-19.9316	-0.125313	-0.0709895	-0.0818098	0.00236139	-0.0163931	-0.408964	0.0140577	0.423655	-0.191957	-0.127125	-0.0771007	0.374722	0.336244	-0.124635	-0.0253961	0.833446	0.114845	0.0476137	0.125954	0.333672	0.413167	0.0696712	-0.505392	-0.119498	-0.383534	0.422363	-19.9316	-0.0747449	0.441442	-0.169964	-0.461247	0.439131	-19.9316	-0.442776	-0.23977	-0.532853	-0.477531
6-Hydroxynicotinic acid	241	30.7886	-2.77972	-3.11523	-2.94747	-3.40757	-2.75969	-2.56585	-2.43321	-2.60542	-3.57102	-3.29699	-3.37593	-3.48432	-3.15349	-2.72439	-3.33305	-3.10173	-3.11557	-2.88567	-2.89043	-3.00844	-3.16773	-2.6712	-2.69211	-2.54489	-3.67802	-2.80392	-2.51023	-2.5697	-2.1332	-2.04328	-2.00431	-1.71652	-4.10949	-3.8649	-3.65312	-3.46128	-4.0239	-19.9316	-3.58804	-3.04426	-4.08389	-3.63111	-3.70225	-3.89673	-4.2584	-3.75858	-2.18443
6-hydroxy caproic acid trimer	187	7.50768	-0.0726684	0.0796355	0.00348353	-1.0246	-0.0164132	-0.0989623	-0.310899	0.231601	-0.381642	-1.62485	-0.34422	-0.301211	-0.348573	0.104854	-0.90531	0.103308	-1.59243	-1.31284	0.0973265	-0.535748	0.0940625	0.0354649	-0.73217	0.156967	-0.527276	-0.935281	-0.25759	-0.396308	-0.0805148	0.295557	-0.493632	0.404921	-0.539934	0.700271	0.0127599	-0.326426	-0.46649	-0.163836	0.894246	1.1832	-1.02285	-1.70986	0.0526274	0.868053	0.29454	0.729821	-0.454684
6-deoxy-D-glucose	246	23.0205	-19.9316	-19.9316	-19.9316	-4.31627	-19.9316	-19.9316	-2.53684	-19.9316	-19.9316	-3.22253	-2.60275	-19.9316	-3.61177	-19.9316	-19.9316	-4.60721	-1.41419	-1.91268	-19.9316	-1.79963	-0.971133	-1.72476	-2.10889	-1.48034	-2.40121	-1.76094	-2.88317	-3.5508	-2.43354	-2.50963	-1.88719	-2.26891	-0.323518	-0.903212	-2.55233	-2.88664	-1.7985	-1.16292	-1.68379	-1.30202	-2.47355	-1.75182	-3.48341	-2.49806	-2.08777	-2.22121	-2.45148
5-Methylresorcinol	253	37.7007	-0.76512	-0.816963	-0.791042	0.0941227	-0.491295	-0.359023	1.52497	0.437627	1.01557	0.89415	0.449967	0.713913	-0.0701599	-0.132644	0.852597	0.0963873	0.534677	0.370495	0.9771	0.706719	-0.22438	0.0283405	0.214638	-0.522172	-0.416866	1.26536	0.808626	0.50792	-19.9316	0.784856	0.63451	1.02061	-0.905092	0.661025	-0.258206	0.927954	0.626425	0.331629	0.45791	0.429974	0.73907	0.479443	0.254022	0.271164	0.491074	-0.641507	0.859468
5-Methoxytryptamine	174	15.1031	0.676184	0.955984	0.816084	1.05872	1.10635	0.91024	1.12907	1.01808	1.25423	0.860024	0.845918	1.33907	1.0856	1.29096	1.44403	1.04941	1.12582	1.21351	1.47445	0.819292	1.23127	1.28289	1.16059	1.13931	1.20551	1.39134	0.993163	0.97375	1.15108	0.813492	0.956877	1.25107	1.03693	0.904948	1.15104	1.21153	1.41321	1.27324	0.991741	0.936678	1.30205	1.71236	1.10019	1.08156	1.39667	0.851293	1.29194
5-Methoxyindole-3-acetic acid	232	16.0473	-1.72167	-2.6073	-2.16448	-2.54157	-2.43255	-1.96298	-1.59381	-2.62991	-1.50244	-0.881035	-2.0631	-1.66035	-1.04639	-1.82711	-1.35385	-2.26858	-1.76372	-1.5277	-2.1391	-1.66201	-1.84857	-1.50419	-2.44667	-2.28426	-2.39499	-19.9316	-1.52806	-2.42757	-1.34099	-1.85502	-1.54935	-1.77013	-2.16989	-1.99298	-2.1057	-1.70681	-1.05123	-2.46177	-2.53831	-1.99119	-1.22567	-2.02852	-1.43911	-2.18535	-2.37269	-2.43228	-1.28892
5-hydroxytryptophan	391	32.7891	0.614356	0.867553	0.740954	0.77501	0.403892	0.567481	1.12212	1.20693	1.34011	0.764822	0.737006	0.737841	0.641313	0.847842	1.49962	0.986347	0.970816	1.40493	1.45641	1.25499	0.857079	0.958765	1.07255	0.803829	1.03727	1.84562	1.57308	1.09956	1.3947	1.4619	1.13255	1.70297	0.745095	0.509895	0.885353	1.06691	0.739118	1.04657	0.745395	0.912969	0.929816	1.22724	0.620842	1.02829	0.698863	0.567269	0.902511
5-Hydroxyindole-2-carboxylic acid	231	12.621	-19.9316	-19.9316	-19.9316	-1.0666	-19.9316	-19.9316	-5.2199	-19.9316	-19.9316	-19.9316	-19.9316	-6.20914	-3.98408	-19.9316	-5.67352	-5.63408	-19.9316	-19.9316	-3.81895	-19.9316	-19.9316	-2.93969	-19.9316	-19.9316	-19.9316	-19.9316	-3.98064	-19.9316	-19.9316	-2.27478	-0.994792	-19.9316	-19.9316	-19.9316	-19.9316	-19.9316	-1.43223	-5.59364	-2.14768	-19.9316	-19.9316	-3.56495	-19.9316	-19.9316	-19.9316	-3.83555	-19.9316
5-Dihydrocortisone	214	33.943	-3.2118	-2.66467	-2.93824	-0.796276	-2.06739	-0.341899	-0.314523	-2.33834	-2.16886	-0.187227	-0.740778	-1.55713	-1.09119	-2.07969	-2.05188	-2.34349	-3.51439	-1.54397	-4.44665	-2.13779	-2.81371	-2.95293	-0.941498	-2.2909	-4.15502	-19.9316	-1.8121	-0.713467	-19.9316	-0.947746	-1.4307	-2.46763	-4.24588	-2.94401	-3.60057	-1.7006	-2.38607	-4.21716	-2.85654	-3.28346	-2.15339	-2.76786	-1.57637	-3.22654	-3.07389	-3.27601	-2.09598
5-Aminovaleric acid	174	20.1768	4.1048	3.84519	3.975	4.52226	3.48624	4.5573	4.4869	3.94769	4.54771	3.74057	4.10309	3.93077	3.9579	4.10404	3.96925	3.46809	3.55709	3.77315	3.74894	4.33122	3.78921	4.41158	4.42185	3.97981	3.52357	4.14282	4.84173	4.6776	4.18244	4.89988	3.62696	4.41592	3.98876	3.51291	3.66694	4.11144	4.41708	3.60684	3.84014	3.91346	3.96225	3.84709	3.85997	3.88373	3.75577	3.80093	3.90241
5-Aminoimidazole-4-carboxamide	399	34.9592	0.517581	0.460713	0.489147	-1.72249	-0.0577935	-3.0275	0.363933	0.711546	0.500095	-4.18737	0.0481387	-2.96174	-1.28858	-1.41519	-0.459388	-1.10621	1.31819	0.875765	1.47093	0.467759	0.762462	0.995991	1.10315	0.168619	-1.22879	0.560373	-0.622041	-2.77283	-19.9316	0.282595	1.1426	0.366596	-0.192639	-1.41349	-19.9316	-0.919215	0.658582	0.325028	1.80753	0.983738	-0.474126	0.612778	-0.468263	-0.898905	0.421868	0.205855	-0.351109
5,6-dihydrouracil	243	15.3524	3.50975	2.8581	3.18392	2.12518	2.06267	1.94084	1.99181	2.02261	2.87383	2.91907	2.29882	2.16307	2.19325	2.10706	2.32188	1.99642	3.76141	2.6833	2.16661	1.88406	1.99151	1.89711	1.67754	1.87092	3.09588	2.68325	2.36021	1.95404	2.06828	1.68189	2.02763	1.94166	3.72138	2.38019	2.30806	1.9922	1.95915	2.04207	1.927	1.72049	2.29802	1.83382	1.9105	1.83251	1.68051	1.59942	1.88603
4-HYDROXYPYRIDINE	153	7.6561	-2.35825	-1.79757	-2.07791	-2.56988	-1.95816	-2.32195	-2.85541	-2.40336	-2.73459	-2.46873	-2.81977	-3.02394	-2.71418	-2.62293	-2.79209	-2.86534	-2.21172	-0.910463	-2.73424	-2.98902	-2.48689	-3.11576	-2.92977	-2.5631	-1.68257	-2.4342	-1.79927	-2.84273	-2.3766	-3.07985	-2.72037	-2.8205	-2.20764	-2.82116	-2.49827	-2.79357	-2.53151	-2.56483	-2.6049	-2.79205	-2.6343	-2.83733	-19.9316	-2.95711	-2.84434	-3.09004	-2.50602
4-Hydroxyphenylethanol	179	32.7055	-2.50716	-2.00666	-2.25691	-1.64423	-1.69155	-1.80693	-1.94733	-2.26438	-2.53299	-2.70401	-2.07399	-2.1957	-2.2426	-2.38375	-2.26958	-2.47748	-2.2957	-2.34216	-2.05397	-2.61224	-2.30218	-2.59857	-2.07301	-2.28444	-1.91948	-2.31565	-2.31962	-19.9316	-2.4289	-19.9316	-19.9316	-2.4388	-1.86931	-2.18133	-1.94848	-2.17331	-1.46101	-1.81023	-1.72958	-1.73324	-1.81091	-1.62453	-1.54863	-1.68128	-1.38578	-1.59021	-1.82346
4-hydroxycinnamic acid	179	27.894	-19.9316	-1.75906	-10.8453	-19.9316	-3.14264	-6.27062	-19.9316	-2.43479	-19.9316	-3.41606	-19.9316	-1.91123	-19.9316	-2.37318	-1.98382	-2.48809	-2.29354	-2.59364	-19.9316	-19.9316	-3.44324	-19.9316	-19.9316	-3.68278	-1.78061	-2.02099	-19.9316	-19.9316	-19.9316	-19.9316	-3.21917	-3.89758	-2.84038	-19.9316	-2.13099	-19.9316	-2.85967	-2.57119	-1.71069	-2.92044	-2.06336	-19.9316	-3.05547	-19.9316	-2.27292	-19.9316	-2.50058
4-Hydroxybenzoic acid	223	20.1025	-0.359896	-0.272394	-0.316145	-2.33881	-0.827581	-2.81966	-0.912728	-0.69261	0.00900468	-1.41952	-0.609523	-0.938128	-0.505021	-0.624321	-0.248688	-2.25351	0.0834498	0.437013	-1.07662	-19.9316	-1.0437	-19.9316	-1.23486	-19.9316	-0.728756	0.146907	-0.802184	-2.01382	-0.0430476	-1.50934	-0.996694	-1.21285	0.792953	0.480963	0.0195268	0.321735	0.158719	0.162088	0.214788	-0.359905	0.494618	0.274356	0.154859	0.216691	0.187769	0.0903884	-0.209949
4-hydroxybenzaldehyde	188	29.3132	-3.23727	-19.9316	-11.5844	-19.9316	-19.9316	-2.55687	-19.9316	-2.72884	-1.14313	-3.499	-2.27188	-2.2381	-3.17395	-2.71575	-1.77482	-2.82665	-1.45352	-19.9316	-2.16191	-19.9316	-19.9316	-2.13452	-19.9316	-19.9316	-2.22688	-1.32294	-1.89488	-19.9316	-1.62733	-19.9316	-19.9316	-2.44416	-2.82008	-19.9316	-2.68536	-2.12924	-3.07405	-2.87378	-3.63243	-3.91174	-1.81084	-2.34473	-2.635	-2.94436	-19.9316	-19.9316	-1.702
4-Hydroxy-6-methyl-2-pyrone	183	12.6107	0.199321	-0.403705	-0.102192	-0.774273	-0.577427	-0.200102	-1.12585	-0.685468	-0.203242	-0.0479576	-0.269346	-0.471555	-0.86203	-0.456599	-0.265722	-0.528843	0.990099	0.0977974	-1.57142	-2.20899	-0.882101	-1.06638	-1.07097	-1.57216	0.10963	-0.246586	-0.285334	-1.69063	-0.814462	-1.53863	-1.13964	-1.03392	0.534283	-0.445387	-0.249307	-0.196451	-0.472234	-0.45558	-0.304318	-0.84554	-0.647684	-0.425092	-0.634727	-0.384756	-0.894879	-0.464721	-0.485847
4-hydroxy-3-methoxybenzoic acid;	223	23.6768	-1.15445	-1.35933	-1.25689	-0.696884	-1.48778	-1.80902	-0.46688	-0.876672	-0.135069	-0.256455	-1.2254	-0.104296	-0.58822	-1.16675	0.0212894	-1.09027	0.290718	0.626556	-0.292196	-0.237694	-1.56015	-1.42742	-1.63367	-1.50401	-1.05617	0.187307	-0.330543	-0.816958	0.309725	-0.849863	0.0908242	-0.250577	-0.732081	-1.73026	-1.52902	-1.04845	-0.800849	-0.97434	-1.54916	-1.95215	-0.926026	-0.81661	-1.33375	-1.5057	-1.47472	-1.89707	-1.30127
4-aminophenol	166	22.8414	-4.17311	-3.99961	-4.08636	-3.52642	-4.0598	-4.2634	-3.86189	-4.1216	-3.36909	-3.34051	-4.01873	-3.86004	-3.6271	-3.81994	-3.64359	-3.97612	-3.82305	-3.05142	-3.94681	-3.67847	-3.94386	-3.96056	-3.70288	-19.9316	-3.69173	-3.7573	-3.489	-3.67846	-3.64572	-3.77502	-3.54511	-3.46365	-3.26213	-3.35533	-3.04842	-3.23	-3.42703	-3.25636	-3.64005	-3.75852	-2.81796	-2.88265	-3.40505	-3.28388	-3.52072	-3.34627	-2.85889
4-aminobutyric acid	174	17.706	7.99509	7.67563	7.83536	7.08205	7.59214	7.24527	7.29119	7.41325	7.40822	7.60062	7.05739	7.25723	6.90724	7.25281	7.60665	7.35645	8.41958	7.67393	8.17212	7.99409	7.69835	8.35386	7.95797	7.47462	7.84095	8.05284	7.88879	7.6118	7.78425	7.53196	7.53012	7.74352	7.75091	7.41014	7.32241	7.86906	7.90261	7.62028	7.29418	7.14453	7.66381	7.85432	7.64152	7.14325	7.5584	6.75709	7.62369
4',7-dihyroxyflavanone	319	31.9764	-19.9316	-19.9316	-19.9316	-19.9316	0.125662	-19.9316	-19.9316	-19.9316	0.77986	-19.9316	0.573526	-19.9316	0.966093	0.662583	1.24269	0.48071	-19.9316	-19.9316	-19.9316	-19.9316	-19.9316	-19.9316	-0.107003	-19.9316	-19.9316	-19.9316	-19.9316	-19.9316	0.451773	-19.9316	-19.9316	0.729613	-19.9316	-19.9316	0.142784	0.978788	0.935569	-19.9316	-19.9316	-0.0537244	-19.9316	0.564545	-19.9316	-0.281392	0.0393124	-19.9316	-19.9316
4',5-dihyrroxy-7-methoxyisoflavone	267	14.4688	-19.9316	-19.9316	-19.9316	-19.9316	-4.26405	-4.1929	-4.53436	-4.13366	-19.9316	-19.9316	-19.9316	-19.9316	-19.9316	-19.9316	-19.9316	-19.9316	-19.9316	-19.9316	-19.9316	-19.9316	-19.9316	-5.99267	-4.43732	-3.85925	-3.90695	-19.9316	-19.9316	-19.9316	-19.9316	-19.9316	-19.9316	-19.9316	-19.9316	-19.9316	-19.9316	-19.9316	-19.9316	-19.9316	-19.9316	-19.9316	-19.9316	-19.9316	-19.9316	-19.9316	-19.9316	-19.9316	-19.9316
3-ureidopropionate	201	24.3858	-19.9316	-19.9316	-19.9316	-3.77869	-19.9316	-19.9316	-19.9316	-19.9316	-19.9316	-3.68981	-19.9316	-19.9316	-19.9316	-19.9316	-19.9316	-19.9316	-19.9316	-3.45202	-3.93952	-6.04544	-4.17943	-19.9316	-4.83994	-3.71171	-19.9316	-19.9316	-19.9316	-3.63885	-3.70446	-19.9316	-19.9316	-19.9316	-3.34635	-5.03277	-19.9316	-19.9316	-19.9316	-19.9316	-19.9316	-4.18213	-19.9316	-19.9316	-4.05896	-19.9316	-19.9316	-4.27855	-19.9316
3-phenylcatechol	200	24.9608	1.90493	2.0804	1.99267	1.99357	1.9859	1.69379	2.095	2.70497	2.41121	2.21568	1.55135	2.51783	2.41317	2.46952	2.77436	2.68522	1.87578	2.64944	2.66994	2.46567	2.60134	2.64817	2.07544	2.4754	2.699	2.93444	2.13235	2.13029	2.79524	2.3489	2.47801	2.47114	1.92459	2.19992	2.55604	2.26141	1.9922	2.47239	2.05746	2.27516	2.72309	2.2907	2.15603	2.33392	2.32506	2.2333	2.66569
3-Methylglutaric Acid	173	35.7112	0.376829	0.44233	0.409579	1.04037	0.368339	0.842664	1.58035	0.559216	1.44216	1.76451	0.978228	1.39245	1.21983	0.540568	1.48464	0.256886	1.54668	2.16064	1.35769	1.50427	1.03506	0.956952	-19.9316	1.10589	0.168016	1.34308	1.31868	1.87393	-19.9316	-19.9316	2.24317	1.93626	0.358827	0.894368	0.308482	1.69943	1.21535	-0.112553	1.31594	0.733281	1.32918	-19.9316	1.15895	1.41561	0.893479	-2.75261	1.3532
3-Methylamino-1,2-propanediol	232	10.8476	-4.93185	-6.12452	-5.52819	-4.4193	-7.1066	-5.05875	-4.60107	-6.3313	-4.79592	-5.22096	-19.9316	-5.17058	-4.82894	-5.76194	-6.36076	-6.51251	-5.62479	-4.66867	-5.57295	-4.81041	-6.18536	-5.52506	-4.90525	-6.24445	-19.9316	-5.47347	-4.77925	-5.57161	-4.95138	-5.18912	-4.33164	-4.63025	-5.54293	-5.53876	-5.88653	-4.38896	-3.88884	-19.9316	-4.93107	-5.34179	-4.98731	-5.37514	-6.23824	-5.12392	-6.62719	-5.62238	-5.32488
3-Isochromanone	247	32.2626	-19.9316	-19.9316	-19.9316	-19.9316	-19.9316	-19.9316	-19.9316	-19.9316	-19.9316	-19.9316	-19.9316	-19.9316	-19.9316	-19.9316	-19.9316	-19.9316	-19.9316	-19.9316	-19.9316	-19.9316	-19.9316	-19.9316	-19.9316	-2.44218	-19.9316	-19.9316	-19.9316	-19.9316	-5.4848	-19.9316	-6.04351	-19.9316	-5.53151	-4.99722	-19.9316	-5.98543	-19.9316	-19.9316	-4.66308	-5.37247	-19.9316	-19.9316	-19.9316	-4.34993	-4.9381	-4.04249	-19.9316
3-Hydroxypyridine	152	8.7271	-1.0538	-0.390963	-0.72238	-1.34195	-0.7795	-0.918737	-1.2072	-0.80756	-0.978559	-1.07942	-1.05764	-1.36482	-1.10662	-1.21637	-1.08099	-1.53024	-0.594478	0.722586	-1.05066	-1.18981	-0.950623	-1.28835	-1.30212	-1.20051	-0.552332	-0.956466	-0.340301	-1.21925	-0.665994	-19.9316	-0.863683	-1.01266	-0.680934	-0.895121	-0.920407	-19.9316	-0.701015	-0.46823	-0.648347	-0.943988	-1.03378	-0.667567	-1.18239	-0.771179	-1.12352	-1.07453	-0.761947
3-Hydroxypropionic acid	129	7.55324	-2.35682	-1.97534	-2.16608	-2.29891	-1.78839	-2.12421	-2.01484	-1.93066	-2.09025	-1.90619	-2.00019	-2.16096	-2.07651	-2.21937	-1.85911	-2.00597	-1.88744	-1.87852	-2.06126	-2.07592	-1.89381	-2.19936	-2.17483	-1.80646	-1.76423	-1.85533	-2.01895	-2.39929	-1.99384	-2.19523	-1.81189	-2.12508	-1.76858	-2.04252	-2.25461	-2.05012	-1.67914	-1.65889	-1.91677	-2.25577	-2.05698	-2.28609	-1.89215	-2.30087	-1.91819	-2.50955	-1.83319
3-hydroxy-L-proline	230	10.3034	1.80389	1.96789	1.88589	1.45839	1.86151	2.10177	-19.9316	0.805245	2.30667	-3.71305	1.81393	1.8631	-3.61823	1.97266	-19.9316	2.12809	-4.90533	1.07316	2.06093	-19.9316	-3.21579	-19.9316	-0.118287	2.53787	2.17667	-19.9316	2.32804	-4.15112	-19.9316	1.48071	-19.9316	-19.9316	-3.99314	-0.787963	3.04543	-19.9316	2.30394	2.13492	2.09878	2.36418	-19.9316	-3.3259	2.32905	-0.152982	2.94833	3.30319	-19.9316
3-Hydroxyflavone	209	7.11301	-0.193662	0.37774	0.0920391	0.00050257	-0.198252	-0.484734	-0.220982	-0.348279	-0.0244849	0.307289	0.0135899	0.225347	0.307969	0.22784	0.503406	0.295309	0.106542	0.219325	0.0337291	-0.0596202	0.214981	-0.0483117	-0.467196	-0.0718526	0.280115	0.550543	0.338829	0.0206606	0.0887957	-0.145988	0.213283	0.266854	0.786096	0.585053	0.844815	0.697947	0.758702	1.00072	0.782828	0.571058	0.967197	0.699647	0.771585	0.798418	0.820262	0.741403	0.94605
3-hydroxybutyric acid	233	9.10011	-3.26282	-2.90665	-3.08473	-3.27316	-2.88574	-1.97236	-2.9901	-3.12093	-2.50729	-3.59293	-3.50409	-3.01855	-3.46737	-3.06223	-3.63989	-3.22482	-3.2875	-3.50314	-3.09873	-3.88505	-3.36549	-3.4827	-3.81303	-3.75189	-3.82831	-3.78141	-2.99187	-3.54034	-3.13965	-3.46543	-3.60341	-3.2792	-3.06112	-2.64603	-3.74421	-2.90828	-1.00939	-3.27756	-1.53834	-1.14468	-4.71822	-4.52598	-3.78904	-3.79639	-4.33572	-3.98604	-19.9316
3-hydroxybenzoic acid	223	18.4907	-2.87892	-2.96879	-2.92385	-19.9316	-3.86753	-19.9316	-19.9316	-4.25512	-3.40116	-2.84136	-19.9316	-19.9316	-19.9316	-19.9316	-3.51887	-3.86716	-2.72081	-3.26742	-3.81435	-19.9316	-19.9316	-19.9316	-19.9316	-19.9316	-3.35139	-3.57646	-3.56046	-19.9316	-19.9316	-19.9316	-19.9316	-19.9316	-2.23604	-3.036	-3.0722	-3.45103	-3.26111	-3.04199	-3.15963	-3.72608	-2.54089	-3.14563	-3.37902	-3.21758	-3.59164	-3.33989	-3.26889
3-Cyanoalanine	141	13.811	8.81691	9.09243	8.95467	8.88601	8.77622	8.4623	8.53498	8.92025	8.91194	9.16788	8.47786	8.88772	9.01527	8.88538	9.19374	9.0634	8.7984	9.12212	8.6021	8.78227	8.91677	8.67083	8.41554	8.9114	9.77222	9.31184	8.77645	8.75788	8.86078	8.47539	8.65735	8.68811	10.1206	9.62653	9.81236	9.31898	8.97624	9.60554	8.96483	9.00941	10.0451	9.51851	9.61049	9.67244	9.4218	9.24965	9.79849
3-Aminoisobutyric acid	248	15.8178	-1.93547	-1.92203	-1.92875	-1.80398	-1.87257	-1.69184	-1.9678	-2.56069	-2.00237	-2.07131	-1.76332	-2.09872	-1.9312	-1.89098	-19.9316	-2.08069	-2.40364	-2.51945	-19.9316	-2.34169	-19.9316	-2.28477	-19.9316	-2.36194	-2.93037	-2.64842	-1.92533	-2.03146	-2.02469	-1.80595	-2.052	-2.12781	-2.32261	-19.9316	-2.26043	-2.44775	-2.16983	-2.48605	-1.77521	-2.06877	-2.21401	-2.2357	-1.89358	-2.25799	-2.12176	-1.89639	-2.19186
3,6-Anhydro-D-galactose	231	11.8007	0.251075	-0.240732	0.00517173	-1.49342	-1.08335	-1.54641	-1.62896	-0.940748	-0.393277	-0.635077	-1.07009	-1.19376	-1.27705	-1.30863	-1.04819	-1.38995	0.528307	-0.245638	-0.882615	-1.42705	-0.92343	-1.1527	-1.79201	-1.31107	-0.0280693	-0.374615	-0.985865	-1.94503	-1.51068	-2.03535	-1.62384	-1.57129	0.310507	-0.942934	-0.817722	-1.59088	-1.10558	-1.01921	-1.54491	-1.3657	-1.08955	-1.14722	-1.62096	-1.60064	-1.61927	-1.72816	-1.39473
3,5-Dihydroxyphenylglycine	223	28.1321	-19.9316	0.497737	-9.71692	-19.9316	-19.9316	-19.9316	-19.9316	-19.9316	-19.9316	-19.9316	-19.9316	0.0854547	-19.9316	-19.9316	0.061233	-19.9316	0.0557958	0.209748	-19.9316	-19.9316	-0.0256658	-0.288859	-19.9316	-19.9316	-19.9316	-0.117035	-19.9316	-19.9316	-0.0267602	-19.9316	-0.341183	-19.9316	0.138936	-0.310592	-0.0639813	-19.9316	-0.0424499	-0.214054	-0.197299	-0.118547	0.349679	-0.00884978	-0.0494109	0.127003	-0.0396187	0.25904	-0.0859745
3,4-dihydroxycinnamic acid	219	31.6217	-0.664034	-0.260072	-0.462053	-0.257061	0.0290133	-0.182888	0.0239472	0.312174	0.168484	-0.0041626	-0.075241	0.145509	0.147895	0.213694	0.465849	0.0407998	-0.180607	0.265249	-0.195225	0.118553	-0.00605373	-0.16079	-0.117789	-0.0569628	0.369588	0.468398	0.307085	0.100783	0.248591	0.0474734	0.700718	0.386795	-0.295031	0.0208852	0.278313	0.182458	0.389328	0.402479	0.397368	0.0289841	0.128871	0.284443	-0.0483033	-0.0679111	0.114264	-0.141577	0.0998078
2-Monoolein	129	8.97846	-19.9316	-3.18847	-11.56	-3.13119	-19.9316	-19.9316	-19.9316	-4.28489	-3.2423	-19.9316	-19.9316	-3.25587	-1.92014	-3.45959	-19.9316	-19.9316	-19.9316	-2.93233	-19.9316	-19.9316	-19.9316	-19.9316	-3.24316	-19.9316	-19.9316	-19.9316	-3.32686	-19.9316	-3.82184	-19.9316	-19.9316	-19.9316	-19.9316	-19.9316	-19.9316	-19.9316	-19.9316	-19.9316	-19.9316	-4.40648	-3.59394	-19.9316	-3.03451	-3.7695	-19.9316	-3.88117	-19.9316
2-methylfumarate	184	14.2044	-19.9316	-3.67519	-11.8034	-4.67955	-19.9316	-19.9316	-19.9316	-19.9316	-19.9316	-19.9316	-19.9316	-19.9316	-19.9316	-19.9316	-19.9316	-19.9316	-19.9316	-19.9316	-3.86397	-4.24065	-19.9316	-19.9316	-19.9316	-4.29764	-19.9316	-19.9316	-4.26085	-4.75683	-4.61851	-19.9316	-3.68357	-19.9316	-19.9316	-19.9316	-19.9316	-19.9316	-3.58036	-19.9316	-19.9316	-19.9316	-19.9316	-4.14771	-4.10507	-19.9316	-4.11257	-19.9316	-19.9316
2-Methoxyestrone	401	34.2852	2.16686	1.51861	1.84274	0.554514	1.37301	-0.451958	1.75626	1.90611	1.396	-1.59714	1.00729	-1.42212	-1.49017	-2.02936	0.650265	-19.9316	2.45411	2.16227	2.85346	1.67268	1.38003	2.18297	2.16516	1.65544	-19.9316	1.23516	0.828878	-0.915522	2.0949	1.55896	2.3535	1.33762	0.620848	0.992785	-19.9316	-0.588686	0.0635256	0.597124	2.62971	0.783287	-19.9316	-19.9316	-19.9316	0.366626	0.166063	-0.20251	-0.753201
2-Hydroxyvaleric acid	247	12.8284	-19.9316	-19.9316	-19.9316	-19.9316	-19.9316	-19.9316	-19.9316	-19.9316	-19.9316	-19.9316	-19.9316	-19.9316	-19.9316	-19.9316	-19.9316	-19.9316	-19.9316	-19.9316	-19.9316	-19.9316	-19.9316	-19.9316	-19.9316	-19.9316	-19.9316	-19.9316	-19.9316	-19.9316	-19.9316	-19.9316	-19.9316	-19.9316	-19.9316	-19.9316	-19.9316	-6.0877	-5.03365	-6.26383	-5.39887	-5.18369	-19.9316	-3.9531	-5.89538	-5.0974	-19.9316	-5.24795	-19.9316
2-hydroxypyridine	152	7.08113	2.15462	2.6751	2.41486	2.15229	2.2855	2.16019	2.16646	2.29759	2.37599	2.32449	2.22805	2.37906	2.36116	2.27537	2.41363	2.31584	2.53542	2.94172	2.44023	2.28988	2.55398	2.34905	2.25272	2.21493	2.37096	2.63605	2.65739	2.3129	2.4751	2.37316	2.65014	2.54591	2.55034	2.62689	2.35065	2.61806	2.99427	2.82802	2.92398	2.62225	2.53441	2.81843	2.52682	2.6775	2.56748	2.54003	2.53755
2-hydroxy-3-isopropylbutanedioic acid	186	19.0146	0.00840094	-0.480183	-0.235891	0.338894	0.398448	1.4259	-0.424754	-1.05403	0.21763	-19.9316	1.05455	0.448373	0.645392	0.04574	0.0365931	-0.0177881	-0.00315013	-1.26906	-19.9316	-19.9316	-19.9316	-0.536284	-0.127181	-19.9316	-1.04318	-0.806549	-19.9316	0.506776	-19.9316	-19.9316	-19.9316	-0.504171	0.450941	-19.9316	0.398317	0.754202	2.73301	1.03926	0.282913	0.0825143	0.408681	1.1438	1.51348	0.25797	1.10151	0.802597	0.460076
2-Furoic Acid	125	8.65713	-0.330681	-0.581787	-0.456234	-1.7109	-1.07517	-1.41078	-1.78958	-1.21061	-1.15714	-0.770989	-1.42458	-1.35325	-1.39773	-1.5688	-1.30264	-1.35122	-0.0768955	0.168421	-1.51119	-1.77307	-1.24771	-1.75765	-1.91347	-1.61835	-0.61314	-1.05258	-0.666487	-1.47335	-1.41287	-1.92639	-1.43653	-1.62417	-0.00379804	-1.03142	-1.03596	-1.46327	-1.19372	-0.847513	-0.981848	-1.45499	-0.876444	-1.58136	-1.58673	-1.52692	-1.66757	-1.75758	-1.46901
2-Deoxyerythritol	175	8.27614	-4.47242	-3.17224	-3.82233	-19.9316	-3.29443	-3.34491	-7.2161	-2.43116	-19.9316	-4.45296	-4.08544	-19.9316	-3.82737	-4.13457	-19.9316	-4.64714	-4.37949	0.0260298	-19.9316	-19.9316	-4.4159	-19.9316	-19.9316	-19.9316	-2.485	-19.9316	-3.14081	-19.9316	-3.83482	-19.9316	-19.9316	-19.9316	-4.15473	-4.36512	-2.88949	-19.9316	-19.9316	-3.11533	-19.9316	-4.47904	-3.28337	-3.42275	-4.15012	-4.90409	-4.50551	-4.34346	-4.23129
2'-Deoxycytidine'-triphosphate degr prod	160	6.36126	-0.955179	-0.290782	-0.622981	-0.080345	-0.161373	-0.226747	-0.488864	-0.0188766	-0.392121	-0.667527	-0.444856	0.201995	0.493998	0.451447	-0.558939	0.258827	-0.916516	-0.724684	-0.836421	-19.9316	-19.9316	-1.04704	-1.29093	-2.90317	0.317476	-0.522953	0.750687	-0.151225	-0.124274	-0.803816	-0.830319	-0.241626	-0.742752	0.51222	0.315968	0.538824	0.587772	0.208368	0.591613	0.341887	-0.0942035	-0.468675	1.29814	-0.0113019	0.277561	0.524942	-0.053899
2'-deoxyadenosine	208	35.6386	-3.31185	-2.45115	-2.8815	-2.01526	-2.17185	-2.23227	-2.27472	-2.01463	-1.63271	-1.5856	-2.45038	-19.9316	-2.02031	-1.96491	-1.09563	-19.9316	-1.79928	-1.491	-2.29881	-2.36508	-2.23738	-2.9272	-1.63411	-1.92174	-2.33144	-1.66769	-1.7199	-1.47605	-1.62173	-1.7707	-0.840766	-1.27403	-1.83026	-1.80838	-1.67146	-1.21984	-1.25665	-1.86481	-1.60605	-1.93019	-1.10411	-0.993115	-1.33187	-1.07034	-1.31916	-1.461	-1.12498
2-aminoethanethiol	188	8.60668	1.36272	1.95737	1.66004	1.75406	-19.9316	-3.67988	0.618575	-4.11676	1.73396	1.89493	1.78354	1.84291	1.89545	1.8551	2.11639	1.81184	1.85405	1.87871	1.64184	1.53145	1.90369	0.958829	-4.80053	-19.9316	-0.215451	1.9003	1.66814	1.4007	1.62506	1.45048	1.85547	1.88853	1.89352	1.6614	1.85258	1.70761	2.0078	1.97741	1.69113	1.44208	1.90506	1.73135	1.79337	1.66592	1.80967	1.5951	1.87838
2-Amino-3-methyl-1-butanol	144	22.5975	-0.304943	0.0597124	-0.122615	-0.372452	-0.0942487	-0.429725	-0.295594	-0.266367	0.4446	0.0952846	-0.105654	0.263682	-0.118659	0.0937031	0.56712	-0.0491721	0.498309	0.134057	0.432933	-0.233085	0.102707	0.213924	-0.12211	-0.0959638	0.307161	0.462078	0.367625	0.0587809	0.353973	0.0383417	0.0430644	0.143591	0.272649	-0.175678	0.248185	0.215521	0.513074	0.404043	-0.322676	-0.409767	0.6027	0.767538	0.242496	0.33839	0.51121	-0.0401393	0.493906
2-Amino-2-norbornanecarboxylic acid	72	13.71	-3.33867	-2.53244	-2.93555	-19.9316	-19.9316	-1.68716	-19.9316	-2.44326	-19.9316	-0.71324	-19.9316	-1.94733	-19.9316	-1.21247	-1.42871	-0.977734	-1.18082	-1.2037	-19.9316	-19.9316	-2.19721	-19.9316	-2.37557	-1.77468	-19.9316	-0.669616	-19.9316	-19.9316	-1.51439	-1.97919	-19.9316	-1.75237	-19.9316	-19.9316	-19.9316	-1.61132	-1.15576	-2.71066	-2.65357	-19.9316	-2.36384	-19.9316	-19.9316	-2.55338	-19.9316	-2.27636	-2.00697
2-amino-2-methylpropane-1,3-diol	146	11.87	-2.95435	-19.9316	-11.443	-1.40067	-2.49297	-0.971859	-1.5226	-5.26466	-19.9316	-19.9316	-2.07307	-1.8801	-19.9316	-4.5383	-19.9316	-19.9316	-19.9316	-19.9316	-1.33204	-19.9316	-19.9316	-19.9316	-0.590065	-19.9316	-1.49827	-19.9316	-2.64383	-1.16282	-0.185347	-0.485995	-2.32262	-19.9316	-19.9316	0.672735	0.691257	-19.9316	-0.898352	-19.9316	-1.19082	-19.9316	-4.25028	-19.9316	1.73141	-1.77959	-3.35783	1.23969	-19.9316
2-Amino-1-phenylethanol	174	30.2566	-1.02545	-1.57128	-1.29836	-19.9316	-1.03579	-0.8409	-1.34667	-1.08476	-0.609992	-0.699105	-0.888123	-1.02517	-19.9316	-1.28844	-0.342697	-0.952017	-0.98484	-1.38533	-0.725281	-1.3075	-1.47754	-0.745493	-0.659748	-1.73621	-19.9316	-19.9316	-0.476909	-0.683378	-0.875345	-0.818287	-1.17801	-0.922844	-0.839269	-0.914186	-1.17046	-0.745931	-0.767513	-1.36006	-0.757587	-0.79946	-0.275988	-0.167682	-0.31153	-0.669216	-0.545636	-0.680169	-0.311442
24,25-dihydrolanosterol	395	33.0832	0.642486	1.42243	1.03246	1.37799	1.16625	0.814465	0.458881	1.20371	0.597348	1.06326	0.905949	1.20619	1.15071	1.10111	0.965923	0.626885	1.12359	1.18723	0.723321	0.556886	0.970722	0.541546	0.451065	0.243027	1.79046	1.44	1.24473	0.767334	0.661031	0.480522	0.66791	0.400192	1.8254	1.82996	2.00086	1.63965	2.02978	2.27379	1.87164	1.52662	2.17521	1.69758	1.33387	1.21203	1.32899	1.09113	1.50488
22-Ketocholesterol	173	7.59526	0.300862	0.748253	0.524558	-3.81154	1.29014	-2.74831	1.38824	1.03751	-3.75515	1.62002	0.0582083	0.892631	0.637736	1.2389	1.62673	-0.260301	-3.06179	1.51055	1.16204	-3.37558	-3.95333	-3.66513	-2.91165	-3.12866	-3.82326	-3.14029	-3.41694	-3.13016	-2.89226	-3.43523	-2.80462	-3.18211	-3.55084	-3.63793	-3.84545	-3.30665	-3.28282	-3.97519	-3.58166	-3.40247	-3.37304	-3.50737	-3.99855	-3.92824	-3.8156	1.48091	-3.6101
21-hydroxypregnenolone	129	6.62972	-3.65153	-2.78258	-3.21705	-3.14128	-3.75122	-19.9316	-3.51467	-3.94439	-2.94684	-2.71115	-3.6521	-2.77947	-3.70866	-2.92953	-19.9316	-3.69645	-19.9316	-3.23155	-3.45918	-3.36268	-3.33423	-3.66483	-3.89984	-19.9316	-3.58992	-19.9316	-3.39662	-4.19027	-3.40311	-3.42902	-2.6683	-3.08377	-3.33185	-3.29099	-3.33302	-3.18951	-2.7109	-2.67551	-3.26847	-3.78782	-2.75121	-3.34329	-3.06085	-3.59514	-3.04529	-2.83992	-3.35038
2,8-Dihydroxyquinoline	299	32.9919	-3.25886	-3.97123	-3.61504	-3.48868	-19.9316	-3.28789	-19.9316	-19.9316	-19.9316	-19.9316	-19.9316	-19.9316	-3.30588	-19.9316	-19.9316	-19.9316	-3.35192	-19.9316	-3.43977	-19.9316	-3.56663	-19.9316	-19.9316	-3.69258	-3.74235	-3.89319	-3.03207	-2.98873	-3.72802	-19.9316	-3.29291	-3.27461	-4.38704	-4.41562	-4.23955	-3.4799	-4.45133	-19.9316	-19.9316	-3.7508	-19.9316	-3.73196	-4.16456	-19.9316	-19.9316	-4.1447	-4.14908
2,6-Diaminopimelic acid	200	30.8389	-2.22996	-19.9316	-11.0808	-1.61779	-2.57075	-1.78145	-0.666614	-19.9316	-0.719534	-0.672458	-1.68474	-1.55115	-1.24667	-2.0533	-1.39749	-3.60711	-1.51875	-0.176806	-1.08676	-0.767955	-2.10042	-1.59537	-1.56391	-19.9316	-19.9316	-0.999775	-1.23761	-1.88053	-0.564964	-0.89078	-1.16353	-1.02072	-19.9316	-2.1855	-2.684	-1.12115	-1.70494	-19.9316	-1.61646	-1.61202	-2.23312	-1.44013	-1.90153	-2.06657	-2.39298	-2.29874	-2.18138
2,3-Dimethylsuccinic acid	83	34.5641	-19.9316	-19.9316	-19.9316	-19.9316	-19.9316	-19.9316	-0.893473	-19.9316	-0.678688	-19.9316	-19.9316	-0.971559	-19.9316	-19.9316	-0.919587	-19.9316	-0.344976	-0.905143	-0.305534	-0.170559	-19.9316	-19.9316	-19.9316	-19.9316	-19.9316	-19.9316	-0.623628	-19.9316	0.291818	-1.52056	-0.930834	-0.65171	-0.283453	-0.773167	-1.38295	0.694608	0.162745	-19.9316	0.120461	-0.856628	0.00525117	0.0538217	-0.0670791	-0.480882	-0.886982	-0.729988	0.10316
2,3-Dihydroxypyridine	240	12.3285	-0.70747	-0.0915861	-0.399528	-1.05955	-0.614497	-0.672297	-1.09241	-0.625877	-0.807476	-0.701432	-0.974047	-1.00106	-0.809127	-0.873876	-0.874033	-0.936417	-0.215579	0.735995	-0.723389	-0.862931	-0.613321	-0.820095	-0.882841	-0.7216	-0.0836629	-0.546729	-0.190744	-2.33517	-1.97178	-0.889	-0.586619	-0.676497	-1.44487	-1.7811	-1.91491	-2.05605	-0.532358	-1.6846	-0.440021	-0.63614	-1.79326	-1.39259	-0.817248	-0.515237	-1.95376	-0.749743	-0.343329
2,2-Dimethylsuccinic Acid	105	34.2061	-19.9316	-0.672959	-10.3023	-1.11746	-1.21469	0.0910228	-1.27833	-19.9316	-0.321524	-0.309834	-19.9316	0.200973	0.100392	-0.187284	-19.9316	-0.696511	0.772137	0.12646	-19.9316	-19.9316	-19.9316	-19.9316	-19.9316	-19.9316	-0.810449	-19.9316	-19.9316	0.239132	-19.9316	0.420761	-19.9316	-0.313213	-19.9316	0.210038	-19.9316	-19.9316	-19.9316	-19.9316	-19.9316	-19.9316	-19.9316	-19.9316	-0.0709788	-19.9316	-19.9316	-19.9316	-19.9316
1-Monopalmitin	371	35.3421	-0.407117	-0.288507	-0.347812	-0.539226	0.177995	-0.0630168	0.213178	0.602298	0.173222	0.27768	0.143721	0.343956	0.291219	0.850956	0.560802	0.780216	-0.0751574	-19.9316	0.0925593	-19.9316	-19.9316	-0.277447	-0.0440342	-19.9316	0.653608	0.604737	-19.9316	-0.189239	0.642446	0.394296	0.880904	0.58778	-0.171197	-19.9316	-0.90685	-0.619325	-0.648754	-19.9316	-19.9316	0.0983683	-19.9316	0.271683	1.08856	-19.9316	1.14167	0.495731	-19.9316
1-Methylhydantoin	258	8.45395	5.1359	5.63502	5.38546	5.48933	5.52287	5.45467	5.7256	5.43953	5.38522	5.69018	5.52405	5.62146	5.58024	5.5708	5.77036	5.49739	5.67947	5.70222	5.53038	5.25169	5.64813	5.45396	5.4248	5.57253	5.8371	5.79786	5.59361	5.32407	5.43811	5.45783	5.68571	5.81628	5.85119	5.8396	5.6188	5.77237	5.99002	5.85679	6.05948	5.38092	5.74076	5.61217	5.73693	5.57713	5.75294	5.46945	5.7604
1-Kestose	217	25.22	6.53308	6.73444	6.63376	3.00722	5.51424	2.48597	5.56638	6.12634	6.16213	1.41255	5.60243	2.77341	3.43049	1.90795	4.38617	2.52903	7.06168	5.60858	6.94372	6.15113	6.40251	6.55169	5.82645	5.89058	4.08545	5.81953	4.88838	4.33735	5.77524	5.70345	6.13393	5.38483	6.56314	6.9667	4.57103	5.60616	5.98272	6.50266	6.46303	6.48772	5.54693	6.5052	3.56482	5.83816	6.07096	5.42131	5.46704
1-Hydroxyanthraquinone	281	6.19242	-1.1993	-0.750556	-0.974927	-1.37359	-1.13875	-1.07804	-1.16303	-1.27453	-0.783661	-0.855491	-0.922847	-0.916937	-0.483711	-0.966668	-0.753373	-0.538446	-0.737328	-1.03683	-1.28159	-1.12679	-0.386861	-1.33652	-1.30373	-0.866223	-0.807141	-0.650615	-0.755894	-1.09418	-1.0732	-1.22508	-0.427978	-0.896573	-0.196716	-0.4653	-0.358011	0.233029	-0.431676	0.299871	-0.308155	0.183274	0.0449534	-0.373432	-0.237325	-0.285685	-0.264631	-0.299158	-0.232042
1,5-Anhydroglucitol	191	35.7764	1.06612	1.3242	1.19516	2.13989	1.4169	1.95202	2.30638	2.12203	2.15657	-19.9316	1.55338	3.03761	-19.9316	2.23662	3.48763	1.98981	-19.9316	3.03374	1.96177	1.93733	1.40504	1.4627	1.60421	1.48433	1.97052	2.91944	-19.9316	2.82427	2.59256	2.44392	2.56748	2.15596	0.865238	0.988557	1.06475	2.27949	2.02072	1.33392	0.982628	0.782826	1.22744	1.60384	1.66319	1.00539	0.91559	0.851647	1.2962
1,4-Dihydroxy-2-naphthoic acid	404	33.7273	0.161006	-19.9316	-9.88528	-19.9316	-0.584444	-19.9316	-0.955562	0.952105	-19.9316	-19.9316	-19.9316	-2.02049	-1.69957	-19.9316	-19.9316	-19.9316	1.47498	-0.266279	1.47339	-19.9316	-0.0607029	0.549043	-19.9316	-19.9316	-1.80533	-0.0920415	-19.9316	-19.9316	1.03366	-0.484408	-19.9316	-19.9316	-19.9316	-19.9316	-19.9316	-19.9316	-19.9316	-19.9316	-19.9316	-19.9316	-19.9316	-1.56311	-2.23121	-19.9316	-19.9316	-1.11377	-0.723226
1,3-Cyclohexanedione	72	19.8537	1.83584	0.302534	1.06919	-19.9316	2.53391	-19.9316	2.53855	0.868315	2.37924	-19.9316	1.26892	2.44769	-19.9316	2.7514	2.68291	2.71569	1.87168	1.88445	3.08233	1.784	-19.9316	-19.9316	2.5108	2.61646	2.76679	-19.9316	-19.9316	-19.9316	-0.164067	1.1601	2.19253	2.44187	1.12964	2.67257	2.55102	1.98774	1.36117	2.5806	2.47897	2.23827	-19.9316	-19.9316	1.78152	2.21896	2.66507	2.79964	2.37953
1,2-Cyclohexanedione	171	9.75766	-2.46198	-2.04765	-2.25482	-3.3079	-2.44966	-3.43552	-3.95286	-2.77445	-2.28532	-3.2224	-2.73753	-2.10622	-2.49212	-2.09151	-1.92257	-2.02001	-2.26536	-2.61137	-1.95876	-3.40236	-2.02261	-2.444	-4.00157	-2.76184	-2.32984	-1.38174	-2.17458	-19.9316	-2.1972	-3.04969	-19.9316	-2.17676	-2.26979	-2.90299	-2.32843	-2.77306	-1.99761	-1.90723	-2.25202	-2.21446	-2.39098	-2.69726	-2.55249	-2.66325	-2.48245	-2.88171	-2.36411
1,2,4-Benzenetriol	240	19.5698	-0.824353	-1.21399	-1.01917	-2.12948	-1.89313	-2.34024	-2.88156	-2.01266	-1.38432	-1.60981	-1.87803	-1.85892	-1.90275	-2.01857	-1.62853	-1.8079	-0.471042	-1.57667	-2.02944	-2.04551	-1.95069	-2.75397	-2.60952	-1.96108	-0.988312	-1.47506	-1.64627	-19.9316	-19.9316	-6.91809	-2.30611	-2.34421	-0.461627	-19.9316	-1.72047	-2.25769	-1.88244	-1.8017	-1.94273	-2.08624	-1.5074	-19.9316	-3.90863	-2.11564	-2.1716	-2.00512	-1.90901
(+-)-Dihydrocarveol	211	17.3568	-19.9316	-19.9316	-19.9316	-19.9316	-19.9316	-19.9316	-19.9316	-2.51326	-19.9316	-19.9316	-19.9316	-2.5598	-2.73858	-2.77904	-2.38182	-2.48728	-19.9316	-2.1559	-2.71049	-19.9316	-1.93747	-19.9316	-19.9316	-19.9316	-19.9316	-19.9316	-19.9316	-19.9316	-19.9316	-19.9316	-19.9316	-2.50544	-19.9316	-19.9316	-1.10276	-1.76179	-19.9316	-1.31709	-1.7624	-19.9316	-1.52722	-1.16681	-1.50884	-1.39297	-0.724997	-1.14638	-1.30744
[truncated: 17 more columns]
