# Supplementary material for: Metabolomics Analysis of Soybean Hypocotyls in Response to Phytophthora sojae Infection
Source: Front Plant Sci. 2018 Oct 23;9:1530. doi: 10.3389/fpls.2018.01530 (PMC6206292; doi:10.3389/fpls.2018.01530)
Supplement: Supplementary file 1 [file Data_Sheet_1.zip › Supplementary Excel 3. Up-regulated and down-regulated metabolitess.xlsx]

## Sheet: S12
Metabolites	Quant mass	RT（min）	VIP value	p value	Fold change	Average(S-12h)	Average(S-12-CK)	S-12h1	S-12h2	S-12h3	S-12h4	S-12h5	S-12h6	S-12h7	S-12h8	S-12h-CK1	S-12h-CK2	S-12h-CK3	S-12h-CK4	S-12h-CK5	S-12h-CK6	S-12h-CK7	S-12h-CK8
Melezitose	243	37.3662	4.11219	6.33984e-06	372921	0.372921	1e-06	-1.93469	-1.10916	-1.37911	-19.9316	-1.27931	-1.25167	-1.2275	-0.701903	-19.9316	-19.9316	-19.9316	-19.9316	-19.9316	-19.9316	-19.9316	-19.9316
oxalic acid	178	8.76581	3.99725	6.45188e-06	132446	0.132446	1e-06	-3.1534	-3.15034	-19.9316	-2.98986	-2.22861	-3.43764	-2.30678	-2.31548	-19.9316	-19.9316	-19.9316	-19.9316	-19.9316	-19.9316	-19.9316	-19.9316
daidzein	398	37.6645	1.60462	0.00011996	7.48452	5.08768	0.67976	1.35314	2.975	0.204454	2.13524	3.57128	0.581321	3.023	1.69036	-0.501202	0.304804	-0.114931	-0.406709	-1.25434	-2.14892	-0.523404	-1.06447
Levoglucosan	214	35.0511	3.19351	0.000353331	5.78339	0.0658385	0.0113841	-5.69508	-4.86467	-4.58385	-3.33676	-3.1923	-4.4877	-2.9552	-4.33671	-19.9316	-19.9316	-4.04173	-19.9316	-19.9316	-5.04222	-19.9316	-19.9316
Orotic acid	229	23.4249	1.07099	0.0112414	2.67358	0.0702411	0.0262723	-3.4136	-4.78239	-5.28832	-4.2978	-2.92459	-3.80376	-3.12994	-4.72672	-6.00579	-4.56609	-5.0639	-4.41342	-5.41086	-5.91581	-4.96684	-8.14565
Erythrose	273	27.9481	2.57642	0.0120465	2.10919	1.24432	0.589951	0.376644	0.639427	1.08683	-19.9316	1.4788	-1.77431	0.24378	-0.492334	-19.9316	-19.9316	-19.9316	-19.9316	0.664906	-19.9316	-19.9316	1.64807
glutathione	283	22.4414	2.51309	0.0136887	0.372999	0.0380268	0.101949	-19.9316	-3.08633	-19.9316	-2.99253	-19.9316	-19.9316	-4.80873	-5.31377	-4.09399	-2.96242	-2.74463	-2.74625	-3.29661	-4.21041	-2.85218	-4.78733
(+-)-Dihydrocarveol	211	17.3568	2.6952	0.0171212	0.434405	0.182077	0.41914	-19.9316	-19.9316	-1.10276	-1.76179	-19.9316	-1.31709	-1.7624	-19.9316	-1.52722	-1.16681	-1.50884	-1.39297	-0.724997	-1.14638	-1.30744	-1.44299
guaiacol	166	9.52419	1.82274	0.0187102	2.03021	0.0844925	0.0416176	-3.44836	-3.39266	-3.48078	-3.49869	-3.4683	-3.27974	-4.99013	-3.53468	-19.9316	-2.79088	-19.9316	-19.9316	-4.07452	-4.20019	-19.9316	-3.74308
1,4-Dihydroxy-2-naphthoic acid	404	33.7273	2.65968	0.0192785	4.94061e-06	1e-06	0.202404	-19.9316	-19.9316	-19.9316	-19.9316	-19.9316	-19.9316	-19.9316	-19.9316	-19.9316	-1.56311	-2.23121	-19.9316	-19.9316	-1.11377	-0.723226	-19.9316
Adipamide	229	14.6483	1.13254	0.0290656	5.47605	11.374	2.07705	4.74873	1.79117	1.15763	1.16322	4.51946	0.892985	4.83365	1.52046	0.622696	1.02054	1.35083	1.39309	0.979892	1.32909	0.861649	0.649916
gentisic acid	223	24.0423	1.6815	0.0325469	0.0650663	0.129826	1.99529	-3.08169	-19.9316	-2.76898	-1.50721	-3.35497	-3.39738	-2.95965	-3.31037	1.08678	1.60672	1.25431	-2.82152	-2.89175	0.779035	1.63902	1.72268
trans,trans-Muconic acid	271	16.4222	2.41529	0.0397631	6.71492	0.383989	0.0571845	0.446342	-0.851033	-1.10154	-19.9316	-19.9316	-1.33089	-19.9316	-1.77892	-1.12825	-19.9316	-19.9316	-19.9316	-19.9316	-19.9316	-19.9316	-19.9316
sulfuric acid	139	10.3564	2.2508	0.0404034	6.34914	0.0641174	0.0100986	-2.18849	-19.9316	-5.48878	-3.95093	-3.9644	-3.74663	-3.87697	-19.9316	-19.9316	-4.88498	-4.41306	-19.9316	-19.9316	-19.9316	-19.9316	-19.9316
farnesol	109	14.6092	2.04514	0.040692	0.437212	0.0361465	0.0826751	-19.9316	-19.9316	-4.05311	-19.9316	-4.19547	-5.55413	-3.10742	-4.75504	-3.44865	-2.56064	-4.12908	-3.61915	-4.30533	-4.14889	-3.4112	-4.03916
epsilon-Caprolactam	83	9.0921	2.20933	0.0453815	0.521303	0.0283803	0.0544411	-19.9316	-3.87357	-19.9316	-19.9316	-3.49518	-19.9316	-19.9316	-3.83384	-4.04684	-4.21606	-3.94225	-4.38355	-19.9316	-4.19151	-3.77114	-3.6388
3-hydroxybutyric acid	233	9.10011	1.92944	0.0457521	5.56785	0.235482	0.0422931	-3.06112	-2.64603	-3.74421	-2.90828	-1.00939	-3.27756	-1.53834	-1.14468	-4.71822	-4.52598	-3.78904	-3.79639	-4.33572	-3.98604	-19.9316	-19.9316
N-Acetyl-5-hydroxytryptamine	231	16.1597	2.22637	0.0476322	0.315904	0.0104773	0.0331661	-19.9316	-4.08164	-5.33637	-19.9316	-19.9316	-19.9316	-19.9316	-19.9316	-4.36618	-3.75672	-19.9316	-4.40387	-5.50657	-19.9316	-5.11196	-4.48344
uridine	258	34.5875	2.23897	0.0493836	3.27167	10.5244	3.21683	5.52063	2.39972	1.81708	2.92722	2.51106	2.11681	2.6932	2.42665	2.07248	-19.9316	-19.9316	2.49329	-19.9316	1.97716	2.54772	2.61204
Tetrahydrocorticosterone	447	29.6318	2.01602	0.0491705	3.13504	0.993368	0.31686	-1.4218	2.07459	-1.1549	-0.322876	-0.572935	-1.34619	-0.833701	-1.04031	-0.826297	-0.94319	-1.31949	-0.962269	-19.9316	-19.9316	-0.897298	-19.9316
2-Methoxyestrone	401	34.2852	2.27354	0.0179966	3.80399	1.84192	0.484207	0.620848	0.992785	-3.74057	-0.588686	0.0635256	0.597124	2.62971	0.783287	-19.9316	-19.9316	-19.9316	0.366626	0.166063	-0.20251	-0.753201	-19.9316

## Sheet: S36
Metabolites	Quant mass	RT（min）	VIP value	p value	Fold change	Average(S-36h)	Average(S-36h-CK)	S-36h1	S-36h2	S-36h3	S-36h4	S-36h5	S-36h6	S-36h7	S-36h8	S-36h-CK1	S-36h-CK2	S-36h-CK3	S-36h-CK4	S-36h-CK5	S-36h-CK6	S-36h-CK7	S-36h-CK8
3,5-Dihydroxyphenylglycine	223	28.1321	2.82198	3.31823e-26	1.25218e-06	1e-06	0.798605	-19.9316	-19.9316	-19.9316	-19.9316	-19.9316	-19.9316	-19.9316	-19.9316	-0.162335	-0.170033	0.030495	-0.706033	-0.606148	-0.231843	-0.474899	-0.426502
tetracosane	85	8.24264	2.59263	4.13886e-24	1.02634e-05	1e-06	0.0974336	-19.9316	-19.9316	-19.9316	-19.9316	-19.9316	-19.9316	-19.9316	-19.9316	-3.13888	-3.33705	-3.44025	-3.96098	-3.59456	-3.16968	-3.42456	-3.01624
4',5-dihyrroxy-7-methoxyisoflavone	267	14.4688	2.57113	2.66236e-23	80035	0.080035	1e-06	-3.67365	-3.44154	-4.42481	-3.86057	-3.43959	-3.52008	-3.56872	-3.46023	-19.9316	-19.9316	-19.9316	-19.9316	-19.9316	-19.9316	-19.9316	-19.9316
Dihydroxyacetone	201	16.2932	2.56971	1.17406e-22	1.21453e-05	1e-06	0.0823367	-19.9316	-19.9316	-19.9316	-19.9316	-19.9316	-19.9316	-19.9316	-19.9316	-3.32633	-4.21034	-3.66388	-3.51952	-3.84107	-4.07498	-3.33896	-3.17215
terephthalic acid	223	33.6193	2.43324	1.50539e-21	3.89473e-05	1e-06	0.0256757	-19.9316	-19.9316	-19.9316	-19.9316	-19.9316	-19.9316	-19.9316	-19.9316	-5.31325	-5.96654	-5.11047	-5.71056	-4.93607	-5.66997	-4.96335	-4.97214
L-Malic acid	233	13.9101	1.17534	1.5032e-09	11.1197	166.326	14.9578	7.3095	7.20935	6.90462	6.80106	7.79513	7.78236	6.75093	7.92305	4.22813	3.55791	3.66434	2.82376	4.47571	3.57478	3.96626	4.29207
aspartic acid	232	16.4249	1.1344	9.61688e-09	11.1167	1176.44	105.826	10.0471	10.9893	10.0657	10.1844	9.0154	9.23872	11.0017	9.83483	6.90823	6.36916	6.58455	7.0178	6.29673	7.2777	6.56141	6.49252
succinic acid	247	12.2048	1.02094	1.93778e-08	6.34884	13.0217	2.05103	3.6343	3.50496	3.05424	2.8804	3.95519	4.31161	3.70381	4.02987	0.774463	0.444317	1.74403	0.583275	1.1992	1.45195	0.66044	0.90814
gluconic acid	229	29.1535	1.2182	2.00077e-08	13.8771	16.2824	1.17333	3.89193	4.86897	3.14293	2.7684	4.14524	4.44946	4.1754	3.6931	-0.0928927	-0.916612	-0.0643868	0.141148	-0.478959	1.15112	0.781077	0.267031
5-Aminoimidazole-4-carboxamide	399	34.9592	1.29285	1.48056e-06	24.4149	18.1028	0.741466	3.73521	5.66331	3.62072	1.31944	2.87564	3.58669	4.65132	4.42938	-1.6221	0.0348929	-1.75417	-0.360591	0.528108	-0.704076	0.134823	-1.50118
Indolelactate	202	32.1887	1.14932	1.66936e-06	14.0434	17.5213	1.24766	3.75225	5.2459	3.0404	2.88687	1.58273	4.68077	3.99341	4.83564	0.322701	0.448549	0.697785	-0.116721	0.298153	0.549158	-0.0020911	0.176661
citric acid	229	25.436	1.07548	2.56343e-06	8.46319	8.56403	1.01192	2.88694	4.02153	2.18525	1.7579	1.93398	3.83202	3.23401	3.24386	-0.138792	0.298121	-1.44498	0.231306	1.03199	-0.31621	-0.76828	-0.0274373
p-benzoquinone	121	6.4717	2.64911	2.95801e-06	0.0478537	0.137185	2.86675	-17.065	-19.9316	0.134172	-19.9316	-19.9316	-19.9316	-19.9316	-19.9316	1.68382	1.41947	1.68188	1.2922	1.37035	1.54677	1.50969	1.60142
Itaconic acid	215	9.31189	2.37265	4.00553e-06	0.0747572	0.0124546	0.1666	-17.5595	-19.9316	-3.32734	-19.9316	-19.9316	-19.9316	-19.9316	-19.9316	-2.45928	-2.70352	-2.41515	-2.72801	-2.75995	-2.67001	-2.55018	-2.44582
D-alanyl-D-alanine	116	18.193	2.4119	6.75324e-06	2.56804e-06	1e-06	0.389402	-19.9316	-19.9316	-19.9316	-19.9316	-19.9316	-19.9316	-19.9316	-19.9316	-0.999427	-0.748845	-19.9316	-2.88127	-1.47938	-0.249239	-1.81574	-1.32131
3-ureidopropionate	201	24.3858	2.30446	7.04449e-06	79051.2	0.0790512	1e-06	-5.68093	-3.07745	-3.51173	-19.9316	-3.15086	-3.63307	-3.12576	-3.3361	-19.9316	-19.9316	-19.9316	-19.9316	-19.9316	-19.9316	-19.9316	-19.9316
Levoglucosan	214	35.0511	2.19725	7.30089e-06	3.00518e-05	1e-06	0.0332759	-19.9316	-19.9316	-19.9316	-19.9316	-19.9316	-19.9316	-19.9316	-19.9316	-5.70408	-4.34232	-4.53307	-5.03301	-4.0913	-6.72398	-4.16197	-19.9316
gentisic acid	223	24.0423	2.37626	7.43594e-06	3.51373e-06	1e-06	0.284598	-19.9316	-19.9316	-19.9316	-19.9316	-19.9316	-19.9316	-19.9316	-19.9316	-2.4999	-0.230966	-1.2369	-19.9316	-3.8763	-1.33408	-3.02482	-2.0829
carbamoyl-aspartic acid	359	28.0631	1.06604	2.23411e-05	8.7255	27.6952	3.17405	4.5272	5.6131	4.68186	3.15919	3.81686	3.47397	5.26309	5.68235	1.08792	2.78945	1.54659	1.21481	2.7468	0.807919	-0.573065	0.982302
2-Amino-3-methyl-1-butanol	144	22.5975	2.28891	0.000145986	0.0651476	0.0697994	1.0714	-14.7775	-19.9316	-19.9316	-2.2808	-1.50402	-19.9316	-19.9316	-19.9316	0.31586	0.0585876	0.291691	-0.264422	-0.0532129	0.319603	0.0292877	-0.00557491
norvaline	144	27.8641	2.15934	0.000252088	0.113324	0.138876	1.22547	-14.518	-19.9316	-19.9316	-19.9316	-0.347893	-19.9316	-1.62049	-19.9316	1.24378	0.0300295	0.318307	-0.168985	0.0422736	0.305853	0.0486742	-0.0320675
2-Hydroxyvaleric acid	247	12.8284	1.95427	0.000454889	28.5554	0.0401613	0.00140643	-6.59049	-3.72243	-5.16433	-19.9316	-5.07204	-4.19461	-4.04173	-4.00675	-6.47464	-19.9316	-19.9316	-19.9316	-19.9316	-19.9316	-19.9316	-19.9316
Cumic Acid	223	20.7823	2.02977	0.000466367	25.5946	0.0377394	0.0014745	-6.62116	-19.9316	-5.17412	-4.39287	-4.39045	-4.17516	-4.07104	-4.21289	-19.9316	-19.9316	-19.9316	-19.9316	-19.9316	-19.9316	-6.40641	-19.9316
2-methylfumarate	184	14.2044	1.88512	0.000529087	61928.7	0.0619287	1e-06	-8.1056	-3.32148	-3.5587	-3.84269	-3.12378	-19.9316	-3.0294	-19.9316	-19.9316	-19.9316	-19.9316	-19.9316	-19.9316	-19.9316	-19.9316	-19.9316
2-aminoethanethiol	188	8.60668	2.17774	0.000552849	0.0602258	0.188021	3.12193	-12.3242	-4.40756	0.354934	-2.49068	-19.9316	-19.9316	-19.9316	-19.9316	1.89178	1.56051	1.7301	1.39057	1.47753	1.64489	1.60197	1.77739
hypoxanthine	183	24.7171	1.87882	0.00165838	29.6111	0.845504	0.0285536	-0.557232	0.257416	-0.267438	-2.58862	-1.05135	-1.09235	1.0553	-0.213579	-19.9316	-3.66607	-19.9316	-4.52619	-3.55265	-19.9316	-19.9316	-5.57159
noradrenaline	174	28.2505	2.09114	0.00300697	0.186653	0.133328	0.71431	-12.0441	-19.9316	-1.46838	-1.94957	-1.16454	-19.9316	-19.9316	-19.9316	-0.366041	-0.567476	-0.00618353	-0.734898	-0.781692	-0.440037	-0.604684	-0.533703
Biphenyl	267	9.24438	1.68944	0.00353456	0.235015	0.020708	0.0881137	-13.1821	-4.22585	-4.27171	-19.9316	-4.05078	-19.9316	-19.9316	-19.9316	-3.60367	-3.42205	-3.13277	-3.78304	-3.53498	-4.05342	-3.50092	-3.21262
4-hydroxybenzaldehyde	188	29.3132	1.86307	0.00367005	0.215379	0.0714718	0.331842	-12.4742	-19.9316	-2.65198	-3.23367	-19.9316	-1.70753	-19.9316	-19.9316	-2.70433	-1.70316	-0.209842	-1.62732	-2.06248	-1.84305	-1.51128	-2.86844
(+-)-Dihydrocarveol	211	17.3568	1.81097	0.00419392	5.36283e-06	1e-06	0.186469	-19.9316	-19.9316	-19.9316	-19.9316	-19.9316	-19.9316	-19.9316	-19.9316	-1.31926	-1.98492	-19.9316	-2.28192	-19.9316	-1.52078	-1.81472	-19.9316
Purine riboside	246	30.7583	1.72508	0.00425069	8.78289e-06	1e-06	0.113858	-19.9316	-19.9316	-19.9316	-19.9316	-19.9316	-19.9316	-19.9316	-19.9316	-19.9316	-1.89278	-19.9316	-2.47884	-2.63754	-2.06529	-19.9316	-3.99901
glutathione	283	22.4414	1.63983	0.00434684	3.06425e-05	1e-06	0.0326344	-19.9316	-19.9316	-19.9316	-19.9316	-19.9316	-19.9316	-19.9316	-19.9316	-19.9316	-4.12641	-3.29527	-3.9546	-19.9316	-5.98047	-5.53186	-19.9316
MALONAMIDE	329	19.2311	2.04394	0.00565179	347117	0.347117	1e-06	-8.87879	-0.816602	-19.9316	-19.9316	-19.9316	-0.208754	-1.18012	-0.151312	-19.9316	-19.9316	-19.9316	-19.9316	-19.9316	-19.9316	-19.9316	-19.9316
octanal	72	17.546	2.08383	0.00565789	1.20525e+06	1.20525	1e-06	-7.87286	-19.9316	1.00854	0.446622	1.9202	1.30934	-19.9316	-19.9316	-19.9316	-19.9316	-19.9316	-19.9316	-19.9316	-19.9316	-19.9316	-19.9316
N-Ethylglycine	130	6.15559	1.8128	0.00739905	0.0495962	0.0134528	0.271247	-17.5436	-19.9316	-3.2161	-19.9316	-19.9316	-19.9316	-19.9316	-19.9316	-1.19774	-1.40722	-19.9316	-1.71374	-19.9316	-1.49061	-1.53507	-1.50971
3-hydroxybutyric acid	233	9.10011	1.48532	0.00763756	17.4055	0.593264	0.0340848	-1.17684	-1.57259	-0.682303	0.701322	-2.77322	-2.61997	0.00202908	-1.29312	-4.38152	-3.52184	-3.96571	-5.50177	-19.9316	-4.27746	-19.9316	-19.9316
Lyxonic acid,,4-lactone	204	25.1332	1.78054	0.00801151	0.618339	3.07286	4.96953	-10.1115	-19.9316	2.78331	-19.9316	-19.9316	2.6473	-19.9316	3.5151	2.52411	2.13129	2.07512	2.05911	2.48944	1.70114	2.55039	2.70417
Hydantoin,-(4-hydroxybutyl)-	144	27.8689	1.9976	0.00812213	0.0613898	0.0927185	1.51033	-17.1458	-0.431024	-19.9316	-19.9316	-19.9316	-19.9316	-19.9316	-19.9316	0.991654	0.988234	1.18407	0.750628	0.891909	1.20167	-19.9316	-19.9316
phytosphingosine	389	31.8067	1.76552	0.00945929	0.179136	0.128627	0.71804	-14.5108	-19.9316	-19.9316	-0.958192	-19.9316	-19.9316	-19.9316	-0.959414	-0.808359	-0.6012	0.357176	-0.431842	-0.571866	0.215704	-19.9316	-0.604204
Tetrahydrocorticosterone	447	29.6318	1.77323	0.0103886	0.160959	0.072928	0.453085	-17.1953	-19.9316	-19.9316	-19.9316	-0.777414	-19.9316	-19.9316	-19.9316	-0.259761	-0.959406	-19.9316	-0.412409	-1.45964	-0.916279	-0.665756	-19.9316
glutamic acid	246	19.1535	1.51581	0.0115004	122.593	30.1389	0.245846	2.85817	4.83092	0.599964	5.20567	-2.66632	-0.524079	5.74938	6.81164	-1.74027	-19.9316	-0.818252	-3.07359	-1.36411	-0.956464	-19.9316	-3.68511
trehalose	245	36.6124	1.56945	0.0126459	11.096	2.23886	0.201772	1.07185	1.32766	0.326009	0.175545	1.08258	1.70082	1.16733	1.723	-19.9316	-19.9316	-19.9316	-1.71772	-1.87578	-1.94366	-1.39005	-1.33586
5-Hydroxyindole-2-carboxylic acid	231	12.621	1.75823	0.0127717	24.7441	0.840816	0.0339804	-2.90056	-19.9316	0.592516	-0.962512	0.769719	-0.112731	-1.27021	0.610888	-19.9316	-3.35188	-2.72952	-19.9316	-19.9316	-19.9316	-19.9316	-5.4349
Cellobiotol	204	34.5836	1.82632	0.0149541	0.60997	1.46323	2.39886	-13.5738	1.48669	-19.9316	-19.9316	3.15434	-19.9316	-19.9316	-19.9316	1.5879	1.40702	1.19335	-19.9316	1.18516	1.39761	1.35487	1.91828
Cysteinylglycine	220	6.2356	1.55328	0.0186095	0.761014	0.0795889	0.104583	-14.7345	-19.9316	-19.9316	-2.25813	-19.9316	-19.9316	-19.9316	-1.22557	-2.89741	-2.98903	-3.21124	-3.11752	-19.9316	-2.91379	-3.20387	-3.15747
L-kynurenine	192	11.2917	1.52319	0.0191956	1.529e-06	1e-06	0.654021	-19.9316	-19.9316	-19.9316	-19.9316	-19.9316	-19.9316	-19.9316	-19.9316	-19.9316	-19.9316	0.567203	-19.9316	-19.9316	0.535111	0.13242	0.26943
Glucoheptonic acid	158	29.1321	1.50774	0.0191983	3.43978e-06	1e-06	0.290716	-19.9316	-19.9316	-19.9316	-19.9316	-19.9316	-19.9316	-19.9316	-19.9316	-0.673087	-19.9316	-19.9316	-19.9316	-0.565825	-1.08868	-19.9316	-0.855164
quinic acid	345	26.5847	1.57755	0.0192316	1.12731e-06	1e-06	0.887071	-19.9316	-19.9316	-19.9316	-19.9316	-19.9316	-19.9316	-19.9316	-19.9316	0.383025	0.641589	1.49324	0.503086	-19.9316	-19.9316	-19.9316	-19.9316
sulfuric acid	139	10.3564	1.45474	0.0192316	2.0692	0.11445	0.0553113	-3.18712	-2.91153	-3.87219	-3.48903	-2.66798	-2.61139	-3.15581	-3.60192	-19.9316	-3.40583	-2.9104	-19.9316	-3.4506	-19.9316	-19.9316	-3.01554
2-Methoxyestrone	401	34.2852	1.27903	0.0231323	33.9751	49.5929	1.45968	4.46478	7.31394	4.696	0.603409	2.9362	3.2379	6.97931	5.48672	-0.928927	1.62211	0.320189	1.19866	1.93807	-1.73283	-19.9316	-1.33122
Hippuric acid	156	8.67909	1.4295	0.0247463	1.56587	0.250181	0.159771	-2.13369	-1.92324	-2.11919	-1.68752	-1.86177	-1.46583	-1.89496	-3.98331	-1.37713	-19.9316	-19.9316	-19.9316	-19.9316	-1.24311	-2.44438	-1.80088
Gluconic lactone	220	27.0912	1.34725	0.0320035	9.32409	6.59923	0.707761	2.68714	3.02277	2.08115	2.44643	3.15253	2.72442	2.89159	2.49113	0.0955538	-0.249031	-0.257111	-0.017844	-19.9316	-19.9316	0.0685625	-0.186053
spermidine	221	31.843	1.41346	0.0341935	1.46158	0.11947	0.0817404	-14.5577	-19.9316	-1.53387	-19.9316	-19.9316	-19.9316	-19.9316	-0.712251	-3.75149	-2.46201	-2.79186	-19.9316	-2.93436	-3.40357	-7.16125	-5.54112
sarcosine	116	7.74549	1.39872	0.0393935	0.238229	0.194967	0.8184	-6.93443	-19.9316	-1.24971	-1.49501	-2.34925	-19.9316	-1.65964	-1.92424	-0.0951532	-0.7523	-0.11846	-0.320414	-0.889699	-0.0538104	0.0177351	-0.358684
2,6-Diaminopimelic acid	200	30.8389	1.26958	0.0409463	2.53695	0.327779	0.129202	-1.63343	-1.29053	-2.13897	-1.78668	-1.38661	-1.89383	-1.48619	-1.45119	-2.58774	-2.02944	-2.34273	-19.9316	-19.9316	-19.9316	-2.43742	-2.05549
melibiose	161	36.3957	1.17156	0.0410261	0.683438	0.0607136	0.0888357	-10.3362	-19.9316	-19.9316	-2.48233	-2.79309	-3.83555	-3.44765	-19.9316	-3.26006	-4.7963	-4.14659	-3.61296	-3.86849	-3.03934	-4.41588	-2.35719
beta-Glycerophosphoric acid	158	32.7638	1.35425	0.0453936	0.172789	0.0211052	0.122145	-17.4508	-19.9316	-2.56635	-19.9316	-19.9316	-19.9316	-19.9316	-19.9316	-1.98401	-2.3003	-19.9316	-2.39171	-2.81907	-19.9316	-19.9316	-2.40286
4-Hydroxyphenylethanol	179	32.7055	1.5587	0.0467858	0.293436	0.0545504	0.185902	-12.5821	-19.9316	-2.74789	-2.73853	-19.9316	-2.86219	-19.9316	-19.9316	-2.08701	-2.33989	-1.93771	-2.23771	-2.40645	-2.3555	-2.34192	-19.9316

## Sheet: R12
Metabolites	Quant mass	RT（min）	VIP value	p value	Fold change	Average(R-12h)	Average(R-12h-CK)	R-12h1	R-12h2	R-12h3	R-12h4	R-12h5	R-12h6	R-12h7	R-12h8	R-12h-CK1	R-12h-CK2	R-12h-CK3	R-12h-CK4	R-12h-CK5	R-12h-CK6	R-12h-CK7	R-12h-CK8
indole-3-acetamide	216	25.2331	3.13759	0.00117856	0.257264	0.035993	0.139907	-19.9316	-19.9316	-19.9316	-1.79618	-19.9316	-19.9316	-19.9316	-19.9316	-19.9316	-2.82935	-4.24889	-2.9619	-3.13892	-2.35634	-1.48949	-2.91413
hypoxanthine	183	24.7171	2.68802	0.00418914	38598	0.038598	1e-06	-3.77062	-4.30799	-4.03931	-19.9316	-19.9316	-19.9316	-3.77124	-4.29432	-19.9316	-19.9316	-19.9316	-19.9316	-19.9316	-19.9316	-19.9316	-19.9316
4-hydroxybenzaldehyde	188	29.3132	2.62837	0.00491051	0.257878	0.0533957	0.207058	-3.23727	-19.9316	-11.5844	-19.9316	-19.9316	-2.55687	-19.9316	-2.72884	-1.14313	-3.499	-2.27188	-2.2381	-3.17395	-2.71575	-1.77482	-2.82665
4',7-dihyroxyflavanone	319	31.9764	2.9247	0.00799913	0.103873	0.136377	1.31292	-19.9316	-19.9316	-19.9316	-19.9316	0.125662	-19.9316	-19.9316	-19.9316	0.77986	-19.9316	0.573526	-19.9316	0.966093	0.662583	1.24269	0.48071
1-Kestose	217	25.22	1.15171	0.0109441	3.00852	64.2744	21.3641	6.53308	6.73444	6.63376	3.00722	5.51424	5.48597	5.56638	6.12634	6.16213	1.41255	5.60243	2.77341	3.43049	1.90795	4.38617	2.52903
sorbose	208	27.0243	2.91046	0.0121439	0.479953	0.759977	1.58344	-19.9316	-19.9316	-19.9316	1.75713	1.43272	-19.9316	-19.9316	-19.9316	-1.19357	1.55095	1.36709	-19.9316	1.35932	0.985567	-0.309838	0.452332
mannitol	306	27.3317	1.17156	0.0183787	2.86921	12.927	4.5054	4.47547	4.48887	4.48217	0.470087	3.32357	2.31312	3.18814	3.44442	4.04365	-1.03074	3.43999	-0.0668857	0.688526	0.407678	1.83019	-0.39451
4',5-dihyrroxy-7-methoxyisoflavone	267	14.4688	2.33303	0.0191971	25856.6	0.0258566	1e-06	-19.9316	-19.9316	-19.9316	-19.9316	-4.26405	-4.1929	-4.53436	-4.13366	-19.9316	-19.9316	-19.9316	-19.9316	-19.9316	-19.9316	-19.9316	-19.9316
piceatannol	230	33.8146	2.29468	0.0204703	0.431174	0.0245234	0.0568759	-19.9316	-3.10303	-11.5173	-19.9316	-19.9316	-19.9316	-19.9316	-3.65369	-3.22244	-4.26833	-4.60622	-3.90163	-4.05995	-3.6321	-19.9316	-4.39907
Benzoin	141	16.9738	2.50242	0.024976	0.00638279	0.00527774	0.826871	-19.9316	-19.9316	-19.9316	-19.9316	-19.9316	-4.5661	-19.9316	-19.9316	-19.9316	1.91483	-3.71185	-19.9316	-0.312839	-19.9316	-0.369891	0.249811
Gluconic lactone	220	27.0912	2.23645	0.0250077	0.478725	0.419782	0.876876	-19.9316	-0.0852568	-10.0084	-0.382098	-0.467987	-19.9316	-19.9316	-0.113455	-0.184296	-0.0439636	0.0235018	-0.0334232	-0.293653	-0.578335	0.00746891	-0.554998
2-methylfumarate	184	14.2044	1.78771	0.0252107	21844.5	0.0218445	1e-06	-19.9316	-3.67519	-11.8034	-4.67955	-4.12865	-19.9316	-19.9316	-19.9316	-19.9316	-19.9316	-19.9316	-19.9316	-19.9316	-19.9316	-19.9316	-19.9316
tyramine	166	7.35767	1.6353	0.0255581	0.394868	0.0205174	0.0519602	-19.9316	-4.51889	-12.2252	-4.63941	-11.5236	-19.9316	-4.65923	-4.63414	-4.21326	-4.03535	-4.35241	-4.39514	-4.34864	-4.45906	-3.89186	-4.56019
DL-dihydrosphingosine	223	37.0216	1.77648	0.0270148	0.525361	0.190954	0.363473	-19.9316	-2.82468	-11.3781	-11.5808	-19.9316	-1.95251	-0.434906	-1.36709	-0.927548	-0.924275	-1.73207	-1.32076	-1.89419	-1.91656	-1.58198	-1.80688
2,6-Diaminopimelic acid	200	30.8389	1.72472	0.0360747	0.434373	0.163489	0.376379	-2.22996	-19.9316	-11.0808	-7.61779	-2.57075	-1.78145	-0.666614	-19.9316	-0.719534	-0.672458	-1.68474	-1.55115	-1.24667	-2.0533	-1.39749	-3.60711
fructose-6-phosphate	204	16.1173	2.3436	0.0361805	2.65034	0.412275	0.155555	-1.09897	-1.22194	-1.16046	-0.799571	-1.22192	-0.907686	-1.25497	-19.9316	-19.9316	-2.5653	-1.07009	-0.738906	-19.9316	-19.9316	-19.9316	-19.9316
p-benzoquinone	121	6.4717	2.24372	0.0384697	0.403023	1.13438	2.81467	0.970411	-1.48037	1.22539	1.52172	-19.9316	-19.9316	0.630141	-19.9316	1.36481	1.67252	1.38528	1.46383	1.50962	1.38462	1.72244	1.39249
threo-beta-hydroxyaspartate	292	32.9466	2.35118	0.0410512	0.205251	0.0787153	0.383508	-19.9316	-19.9316	-19.9316	-19.9316	-19.9316	-19.9316	-0.667228	-19.9316	-0.790093	-0.391072	-19.9316	-19.9316	-1.16641	-1.11934	-0.283919	-19.9316
2,8-Dihydroxyquinoline	299	32.9919	2.16263	0.0419327	4.36403	0.0551645	0.0126407	-3.25886	-3.97123	-3.61504	-3.48868	-19.9316	-3.28789	-19.9316	-19.9316	-19.9316	-19.9316	-19.9316	-19.9316	-3.30588	-19.9316	-19.9316	-19.9316
quinic acid	345	26.5847	2.15845	0.0432325	7.78839	0.930723	0.119501	1.32511	-19.9316	-4.30323	1.19668	-0.161041	-19.9316	0.76817	-19.9316	-19.9316	-0.0649113	-19.9316	-19.9316	-19.9316	-19.9316	-19.9316	-19.9316
2-amino-2-methylpropane-1,3-diol	146	11.87	2.32213	0.0437337	2.88277	0.19904	0.0690448	-2.95435	-19.9316	-5.44296	-1.40067	-2.49297	-0.971859	-1.5226	-5.26466	-19.9316	-19.9316	-2.07307	-1.8801	-19.9316	-4.5383	-19.9316	-19.9316
N-Ethylglycine	130	6.15559	2.09052	0.0472346	0.4732	0.146059	0.308662	-2.40325	-1.77577	-2.08951	-1.92462	-19.9316	-19.9316	-2.40338	-19.9316	-1.80281	-1.62544	-2.02105	-1.68768	-1.63688	-1.68259	-1.3934	-1.79575
Itaconic acid	215	9.31189	2.03336	0.0499383	0.520743	0.0910749	0.174894	-2.90386	-2.46229	-2.68308	-2.54667	-19.9316	-19.9316	-3.52839	-19.9316	-2.64556	-2.55575	-2.51318	-2.68466	-2.45208	-2.45504	-2.33841	-2.50871
tetracosane	85	8.24264	2.0937	0.0383892	0.38654	0.032252	0.0834378	-19.9316	-3.31202	-3.69792	-3.6391	-19.9316	-19.9316	-19.9316	-19.9316	-3.52101	-3.48331	-19.9316	-3.35262	-3.5269	-3.37248	-3.05777	-3.47918

## Sheet: R36
Metabolites	Quant mass	RT（min）	VIP value	p value	Fold change	Average(R-36h)	Average(R-36h-CK)	R-36h1	R-36h2	R-36h3	R-36h4	R-36h5	R-36h6	R-36h7	R-36h8	R-36h-CK1	R-36h-CK2	R-36h-CK3	R-36h-CK4	R-36h-CK5	R-36h-CK6	R-36h-CK7	R-36h-CK8
hypoxanthine	183	24.7171	2.68995	0.00356906	3.45867	0.141946	0.0410405	-3.87327	-3.03434	-3.19689	-3.03736	-2.89583	-1.83211	-2.41098	-3.16918	-19.9316	-2.99791	-19.9316	-19.9316	-19.9316	-3.40269	-19.9316	-3.20314
terephthalic acid	223	33.6193	1.29577	0.00543112	0.45522	0.021095	0.0463402	-4.65732	-5.08647	-6.5612	-6.36362	-5.83616	-5.92729	-6.57691	-4.94101	-3.99601	-4.64403	-3.7191	-4.49216	-4.53857	-6.06271	-4.58198	-4.38254
S-carboxymethylcysteine	201	11.1613	2.62858	0.00623604	0.0507137	0.00379877	0.0749062	-5.04058	-19.9316	-19.9316	-19.9316	-19.9316	-19.9316	-19.9316	-19.9316	-19.9316	-3.30115	-19.9316	-3.56368	-3.31231	-3.51631	-3.20544	-3.09848
Dihydroxyacetone	201	16.2932	2.19593	0.0147233	0.388063	0.0197298	0.0508416	-4.92046	-4.25999	-19.9316	-19.9316	-4.33967	-19.9316	-5.42783	-19.9316	-4.21182	-4.35231	-3.71929	-4.42412	-4.27477	-4.98151	-4.26862	-4.43886
indole-3-acetamide	216	25.2331	2.14307	0.015659	0.205844	0.0627739	0.304959	-19.9316	-11.133	-19.9316	-3.27821	-19.9316	-19.9316	-19.9316	-1.32675	-1.75926	0.468114	-2.59322	-2.9653	-1.98874	-19.9316	-3.35406	-3.08985
Biphenyl	267	9.24438	2.28059	0.0168331	0.428397	0.0252647	0.0589749	-4.10198	-4.06345	-19.9316	-19.9316	-19.9316	-4.73861	-4.4232	-19.9316	-3.78572	-3.64682	-3.70706	-4.26492	-4.31969	-4.59896	-4.47997	-4.19192
sucrose	171	35.684	2.15887	0.0181722	0.466511	1.40278	3.00695	-19.9316	-19.9316	-19.9316	1.12901	1.38521	1.55506	1.80098	-19.9316	1.72344	1.71485	1.43749	1.69931	1.36592	1.65358	1.60331	1.46093
DL-dihydrosphingosine	223	37.0216	2.03165	0.0190101	0.442376	0.230863	0.521869	-19.9316	-0.650778	-1.35073	-1.04853	-19.9316	-19.9316	-1.58033	-19.9316	-2.64088	0.0264454	-1.2751	-1.47526	-0.559881	-1.34988	-0.734279	-0.858682
Isomaltose	244	36.5159	2.46806	0.0192152	290883	0.290883	1e-06	-0.888454	-0.507123	-1.30616	-19.9316	-19.9316	-0.558831	-19.9316	-19.9316	-19.9316	-19.9316	-19.9316	-19.9316	-19.9316	-19.9316	-19.9316	-19.9316
4-Hydroxyphenylethanol	179	32.7055	1.93756	0.0200755	1.89842	0.202004	0.106407	-2.2957	-2.34216	-2.05397	-2.61224	-2.30218	-2.59857	-2.07301	-2.28444	-1.91948	-2.31565	-2.31962	-19.9316	-2.4289	-19.9316	-19.9316	-19.9316
4-Hydroxybenzoic acid	223	20.1025	1.8229	0.0247425	0.692075	0.414047	0.598269	0.0834498	0.437013	-1.07662	-19.9316	-19.9316	-19.9316	-1.23486	-19.9316	-0.728756	0.146907	-0.802184	-2.01382	-0.0430476	-1.50934	-0.996694	-1.21285
2-amino-2-methylpropane-1,3-diol	146	11.87	2.20463	0.0311967	0.151771	0.0522465	0.344246	-19.9316	-19.9316	-1.33204	-19.9316	-19.9316	-19.9316	-5.59006	-19.9316	-1.49827	-19.9316	-2.64383	-1.16282	-0.185347	-0.485995	-2.32262	-19.9316
1-Monopalmitin	371	35.3421	1.91184	0.0346866	0.29296	0.37318	1.27383	-0.0751574	-19.9316	0.0925593	-19.9316	-19.9316	-19.9316	-0.0440342	-19.9316	0.653608	0.604737	-19.9316	-0.189239	0.642446	0.394296	0.880904	0.58778
glucuronic acid	247	35.9272	2.52521	0.0355307	0.331431	0.150119	0.45294	-1.22949	-0.923726	-19.9316	-19.9316	-19.9316	-19.9316	-2.0155	-19.9316	-19.9316	-0.699378	-0.673015	-1.14887	-1.19542	-0.632077	-1.34242	-1.14163
2'-Deoxycytidine'-triphosphate degr prod	160	6.36126	1.61949	0.0370446	0.30144	0.279723	0.927959	-0.916516	-0.724684	-0.836421	-19.9316	-19.9316	-11.047	-1.29093	-2.90317	0.317476	-0.522953	0.750687	-0.151225	-0.124274	-0.803816	-0.830319	-0.241626
trans-4-hydroxy-L-proline	140	12.2468	2.37067	0.0425106	4.49935	0.161717	0.0359423	-2.08697	-19.9316	-2.06912	-2.4336	-2.55356	-1.89289	-19.9316	-2.35587	-3.0171	-19.9316	-19.9316	-19.9316	-2.60818	-19.9316	-19.9316	-19.9316
N-Carbamylglutamate	230	22.9282	1.90801	0.0438274	0.34356	0.550588	1.60259	0.657448	-0.0531533	-0.446674	-2.05241	-19.9316	-11.7037	-0.170605	-19.9316	-0.851488	0.425586	0.529935	1.02358	-0.0377213	0.0557639	2.07892	0.272723
tartaric acid	158	29.5827	2.21177	0.0447954	0.538516	0.344624	0.63995	-19.9316	-0.399416	0.245225	-0.297708	-19.9316	-19.9316	-19.9316	-19.9316	-0.705413	-19.9316	-0.419095	-0.75515	-0.127226	-0.619243	-0.267057	-0.38018
trans,trans-Muconic acid	271	16.4222	2.33863	0.0454438	2.37074	0.527228	0.22239	0.720941	-0.0348267	-1.27971	-1.59729	-1.56202	-1.9463	-1.98344	-19.9316	-0.366798	-0.983158	-1.00653	-19.9316	-19.9316	-19.9316	-19.9316	-19.9316
3-Aminoisobutyric acid	248	15.8178	1.81741	0.0465566	0.437789	0.120053	0.274227	-2.40364	-2.51945	-19.9316	-2.34169	-19.9316	-2.28477	-19.9316	-2.36194	-0.930369	-2.64842	-1.92533	-2.03146	-2.02469	-1.80595	-2.052	-2.12781
glutathione	283	22.4414	1.9441	0.0475253	0.000921961	3.18392e-05	0.0345342	-19.9316	-19.9316	-19.9316	-19.9316	-19.9316	-11.979	-19.9316	-19.9316	-19.9316	-19.9316	-19.9316	-3.13629	-4.22267	-3.33734	-19.9316	-6.63815
3-ureidopropionate	201	24.3858	1.92245	0.0479079	5.14343	0.100936	0.0196242	-19.9316	-3.45202	-3.93952	-1.04544	-4.17943	-19.9316	-4.83994	-3.71171	-19.9316	-19.9316	-19.9316	-3.63885	-3.70446	-19.9316	-19.9316	-19.9316

## Sheet: RS12
Metabolites	Quant mass	RT（min）	VIP value	p value	Fold change	Average(R-12h-CK)	Average(S-12h-CK)	R-12h-CK1	R-12h-CK2	R-12h-CK3	R-12h-CK4	R-12h-CK5	R-12h-CK6	R-12h-CK7	R-12h-CK8	S-12h-CK1	S-12h-CK2	S-12h-CK3	S-12h-CK4	S-12h-CK5	S-12h-CK6	S-12h-CK7	S-12h-CK8
N-alpha-Acetyl-L-ornithine	174	15.7546	3.78061	4.12754e-35	2.57753e+06	2.57753	1e-06	1.36964	1.33496	1.37177	1.37957	1.33179	1.3696	1.49221	1.26865	-19.9316	-19.9316	-19.9316	-19.9316	-19.9316	-19.9316	-19.9316	-19.9316
S-carboxymethylcysteine	201	11.1613	3.33871	3.48908e-27	9.93422e-06	1e-06	0.100662	-19.9316	-19.9316	-19.9316	-19.9316	-19.9316	-19.9316	-19.9316	-19.9316	-3.43536	-3.4872	-3.22496	-3.52062	-3.24952	-3.4117	-3.28402	-2.96782
Melezitose	243	37.3662	3.54364	3.10397e-25	438719	0.438719	1e-06	-1.69655	-1.08668	-1.12232	-0.939964	-1.06609	-1.33275	-1.52756	-0.920578	-19.9316	-19.9316	-19.9316	-19.9316	-19.9316	-19.9316	-19.9316	-19.9316
oxalic acid	178	8.76581	3.33378	5.202e-23	98845.6	0.0988456	1e-06	-3.17847	-4.01477	-3.23565	-3.06646	-3.62964	-3.04457	-3.69858	-3.13415	-19.9316	-19.9316	-19.9316	-19.9316	-19.9316	-19.9316	-19.9316	-19.9316
stearic acid	341	32.6701	1.48629	4.66002e-09	0.0850073	1.56994	18.4683	0.540734	0.876078	1.0618	0.551074	0.135468	0.536998	0.823392	0.483139	4.70424	4.97492	3.70859	3.88496	3.40543	3.00485	4.81981	3.95572
Isomaltose	244	36.5159	3.02734	9.60358e-06	243708	0.243708	1e-06	-5.87276	-4.52428	-1.8653	-0.953695	-1.57103	-1.62215	-19.9316	-1.19447	-19.9316	-19.9316	-19.9316	-19.9316	-19.9316	-19.9316	-19.9316	-19.9316
3,5-Dihydroxyphenylglycine	223	28.1321	2.876	0.000430415	0.250899	0.263048	1.04842	-19.9316	-19.9316	-19.9316	0.0854547	-19.9316	-19.9316	0.061233	-19.9316	0.349679	-0.00884978	-0.0494109	0.127003	-0.0396187	0.25904	-0.0859745	-0.0753257
tocopherol acetate	218	33.5498	2.68069	0.000678071	0.090315	0.0305735	0.338521	-19.9316	-19.9316	-19.9316	-19.9316	-19.9316	-19.9316	-19.9316	-2.03161	-1.27592	-0.993813	-1.51273	-1.45239	-1.21447	-1.68955	-19.9316	-1.57244
glutathione	283	22.4414	2.35029	0.00109413	0.110263	0.0112412	0.101949	-6.20913	-4.10156	-19.9316	-5.78338	-19.9316	-19.9316	-19.9316	-19.9316	-4.09399	-2.96242	-2.74463	-2.74625	-3.29661	-4.21041	-2.85218	-4.78733
Cumic Acid	223	20.7823	2.14474	0.0012463	5957.57	0.00595757	1e-06	-6.41792	-15.2344	-7.84293	-6.41517	-19.9316	-6.71413	-19.9316	-6.5957	-19.9316	-19.9316	-19.9316	-19.9316	-19.9316	-19.9316	-19.9316	-19.9316
iminodiacetic acid	232	15.4836	1.1208	0.00246604	0.0815072	0.0474739	0.58245	-4.38589	-4.92632	-4.02121	-4.6461	-5.03507	-4.37585	-4.45133	-3.7726	-3.30589	-3.85431	-3.68852	-3.59262	0.348753	0.78686	-0.436064	-0.758865
2,3-Dimethylsuccinic acid	83	34.5641	2.48602	0.002907	0.230578	0.207919	0.901732	-0.678688	-19.9316	-19.9316	-0.971559	-19.9316	-19.9316	-0.919587	-19.9316	0.00525117	0.0538217	-0.0670791	-0.480882	-0.886982	-0.729988	0.10316	0.359873
epsilon-Caprolactam	83	9.0921	2.08786	0.00896733	0.284823	0.0155061	0.0544411	-19.9316	-4.15243	-19.9316	-19.9316	-19.9316	-19.9316	-3.88238	-19.9316	-4.04684	-4.21606	-3.94225	-4.38355	-19.9316	-4.19151	-3.77114	-3.6388
Erythrose	273	27.9481	2.43999	0.00934769	3.06399	1.8076	0.589951	0.478365	0.618253	-19.9316	1.53784	0.973266	1.11926	1.27589	1.05098	-19.9316	-19.9316	-19.9316	-19.9316	0.664906	-19.9316	-19.9316	1.64807
6-deoxy-D-glucose	246	23.0205	1.96606	0.0106881	0.268511	0.0493236	0.183693	-19.9316	-3.22253	-2.60275	-19.9316	-3.61177	-19.9316	-19.9316	-4.60721	-2.47355	-1.75182	-3.48341	-2.49806	-2.08777	-2.22121	-2.45148	-3.41712
Levoglucosan	214	35.0511	1.96392	0.0110972	2.5454	0.028977	0.0113841	-4.92928	-4.0134	-4.71509	-19.9316	-5.36585	-5.48685	-4.76287	-6.00071	-19.9316	-19.9316	-4.04173	-19.9316	-19.9316	-5.04222	-19.9316	-19.9316
3-hydroxybenzoic acid	223	18.4907	1.85479	0.017128	0.443594	0.0487447	0.109886	-3.40116	-2.84136	-19.9316	-19.9316	-19.9316	-19.9316	-3.51887	-3.86716	-2.54089	-3.14563	-3.37902	-3.21758	-3.59164	-3.33989	-3.26889	-3.24913
carbamoyl-aspartic acid	359	28.0631	2.25983	0.0175861	0.355362	1.39556	3.92715	2.10662	-19.9316	1.38722	0.487734	-19.9316	-19.9316	1.50572	-19.9316	1.31327	2.81924	0.168223	3.12247	2.10059	2.12843	1.24754	0.00882043
tyramine	166	7.35767	1.85092	0.0187848	2.06158	0.0519602	0.025204	-4.21326	-4.03535	-4.35241	-4.39514	-4.34864	-4.45906	-3.89186	-4.56019	-4.24214	-19.9316	-4.52987	-19.9316	-19.9316	-19.9316	-4.13725	-4.36089
trehalose	245	36.6124	1.95337	0.0192304	1.21513e-05	1e-06	0.0822958	-19.9316	-19.9316	-19.9316	-19.9316	-19.9316	-19.9316	-19.9316	-19.9316	-19.9316	-19.9316	-2.66608	-19.9316	-2.72504	-3.10471	-19.9316	-2.09966
cytidine-monophosphate degr prod	225	34.2358	1.81632	0.019266	11977	0.011977	1e-06	-4.90676	-19.9316	-6.05251	-5.37704	-19.9316	-19.9316	-5.42065	-19.9316	-19.9316	-19.9316	-19.9316	-19.9316	-19.9316	-19.9316	-19.9316	-19.9316
alpha-D-glucosamine-phosphate	217	18.3959	2.46709	0.0212391	0.0902792	0.247961	2.7466	-0.485092	-19.9316	-19.9316	-19.9316	-2.20008	-19.9316	0.0725984	-19.9316	2.10194	1.33377	-1.58472	2.33681	1.23573	1.7282	2.03772	-19.9316
1-Monopalmitin	371	35.3421	1.97007	0.0225927	1.57313	1.36671	0.868779	0.173222	0.27768	0.143721	0.343956	0.291219	0.850956	0.560802	0.780216	-19.9316	0.271683	1.08856	-19.9316	1.14167	0.495731	-19.9316	-19.9316
22-Ketocholesterol	173	7.59526	1.02274	0.0264297	2.17018	1.73559	0.799745	-3.75515	1.62002	0.0582083	0.892631	0.637736	1.2389	1.62673	-0.260301	-3.37304	-3.50737	-3.99855	-3.92824	-3.8156	1.48091	-3.6101	1.65126
(+-)-Dihydrocarveol	211	17.3568	1.70585	0.0274272	0.249121	0.104416	0.41914	-19.9316	-19.9316	-19.9316	-2.5598	-2.73858	-2.77904	-2.38182	-2.48728	-1.52722	-1.16681	-1.50884	-1.39297	-0.724997	-1.14638	-1.30744	-1.44299
Purine riboside	246	30.7583	1.80998	0.0325089	0.195154	0.0559682	0.28679	-3.55653	-19.9316	-2.74246	-7.41719	-3.56301	-19.9316	-3.46601	-4.94944	-1.6019	-1.96448	-3.95731	-1.31502	-1.69489	-1.4642	-1.55164	-2.12086
Cysteinylglycine	220	6.2356	1.83579	0.0337916	0.302602	0.0365736	0.120864	-19.9316	-19.9316	-19.9316	-3.33469	-3.27972	-3.46601	-19.9316	-19.9316	-2.81077	-19.9316	-2.81902	-2.77552	-2.94902	-3.03626	-2.89457	-2.7296
saccharopine	188	34.5301	1.6756	0.0409232	7.45757	0.0297706	0.00399199	-4.01208	-7.58727	-4.50948	-3.8417	-4.12457	-19.9316	-19.9316	-19.9316	-19.9316	-19.9316	-19.9316	-19.9316	-19.9316	-4.96899	-19.9316	-19.9316
Gluconic lactone	220	27.0912	1.67719	0.0412112	1.37895	0.876876	0.635901	-0.184296	-0.0439636	0.0235018	-0.0334232	-0.293653	-0.578335	0.00746891	-0.554998	0.192348	0.512758	-19.9316	-19.9316	-19.9316	-7.08968	0.268567	0.384993
Benzoin	141	16.9738	1.90411	0.0420062	8.95387	0.826871	0.0923479	-19.9316	1.91483	-3.71185	-19.9316	-0.312839	-19.9316	-0.369891	0.249811	-0.436791	-19.9316	-19.9316	-19.9316	-19.9316	-19.9316	-19.9316	-19.9316
trans-4-hydroxy-L-proline	140	12.2468	1.95922	0.0444901	0.506811	0.0649027	0.128061	-2.66914	-2.53681	-19.9316	-19.9316	-19.9316	-2.39841	-19.9316	-19.9316	-19.9316	-3.09537	-2.47846	-2.78288	-2.80285	-2.4083	-3.05367	-2.93647
2,8-Dihydroxyquinoline	299	32.9919	1.61754	0.0462336	0.355041	0.0126407	0.0356035	-19.9316	-19.9316	-19.9316	-19.9316	-3.30588	-19.9316	-19.9316	-19.9316	-19.9316	-3.73196	-4.16456	-19.9316	-19.9316	-4.1447	-4.14908	-4.61168
alpha-Ecdysone	171	8.37224	1.49072	0.0474909	0.296338	0.0488798	0.164946	-19.9316	-19.9316	-19.9316	-3.67542	-4.22512	-3.57524	-3.21084	-3.8912	-3.72309	-0.394395	-3.99254	-3.55365	-3.47726	-4.35967	-3.59997	-3.13188
N-formyl-L-methionine	129	8.88567	1.82121	0.0476093	3.22056	0.562291	0.174594	-0.393844	-19.9316	-19.9316	-0.447739	-0.428962	-0.748278	-0.125472	-0.416535	-19.9316	-19.9316	-0.369894	-19.9316	-19.9316	-0.682914	-19.9316	-19.9316
ribulose-5-phosphate	243	29.6892	1.45153	0.0479855	1.95727	0.0387272	0.0197863	-4.59191	-5.63034	-4.70787	-5.64035	-4.15202	-4.19298	-4.58186	-4.74973	-5.58523	-4.37917	-4.38469	-19.9316	-19.9316	-5.22075	-19.9316	-6.08653
N-Acetylisatin	209	13.3222	1.58953	0.0484726	0.328863	0.00794086	0.0241464	-19.9316	-19.9316	-19.9316	-19.9316	-5.24465	-19.9316	-19.9316	-4.75068	-5.13944	-19.9316	-19.9316	-4.46652	-4.85845	-5.31146	-5.01288	-5.11077
ferulic acid	249	30.9629	1.55461	0.0493908	0.508853	0.103096	0.202604	-2.78459	-2.44567	-2.2699	-19.9316	-2.2927	-3.56263	-19.9316	-19.9316	-1.79035	-2.30554	-2.47199	-2.09301	-2.67128	-2.82994	-2.1303	-2.40525

## Sheet: RS36
Metabolites	Quant mass	RT（min）	VIP value	p value	Fold change	Average(R-36h-CK)	Average(S-36h-CK)	R-36h-CK1	R-36h-CK2	R-36h-CK3	R-36h-CK4	R-36h-CK5	R-36h-CK6	R-36h-CK7	R-36h-CK8	S-36h-CK1	S-36h-CK2	S-36h-CK3	S-36h-CK4	S-36h-CK5	S-36h-CK6	S-36h-CK7	S-36h-CK8
Melezitose	243	37.3662	3.5713	6.56048e-21	357869	0.357869	1e-06	-1.87307	-1.13824	-0.739931	-1.37733	-1.76083	-1.1698	-2.23927	-2.31766	-19.9316	-19.9316	-19.9316	-19.9316	-19.9316	-19.9316	-19.9316	-19.9316
N-alpha-Acetyl-L-ornithine	174	15.7546	3.42199	6.25181e-06	2.17901e+06	2.17901	1e-06	1.39441	1.30101	1.36764	1.17292	1.22533	-19.9316	1.38732	1.35055	-19.9316	-19.9316	-19.9316	-19.9316	-19.9316	-19.9316	-19.9316	-19.9316
1-Monopalmitin	371	35.3421	3.31998	6.31382e-06	1.27383e+06	1.27383	1e-06	0.653608	0.604737	-19.9316	-0.189239	0.642446	0.394296	0.880904	0.58778	-19.9316	-19.9316	-19.9316	-19.9316	-19.9316	-19.9316	-19.9316	-19.9316
cytidine-monophosphate degr prod	225	34.2358	2.43548	0.000448069	18158.5	0.0181585	1e-06	-7.12014	-5.33197	-4.68526	-5.22694	-5.13129	-5.70651	-19.9316	-19.9316	-19.9316	-19.9316	-19.9316	-19.9316	-19.9316	-19.9316	-19.9316	-19.9316
22-Ketocholesterol	173	7.59526	1.27262	0.00163244	0.0612558	0.109044	1.78014	-3.82326	-3.14029	-3.41694	-3.13016	-2.89226	-3.43523	-2.80462	-3.18211	1.20745	-3.46336	1.68759	1.38178	0.701878	-3.98377	0.965929	1.24544
phenylacetaldehyde	194	34.9327	2.37103	0.00240672	22.9516	0.046556	0.00202844	-19.9316	-3.78994	-4.67718	-4.47311	-3.99168	-4.19778	-4.27219	-4.41334	-8.33885	-6.25066	-19.9316	-19.9316	-19.9316	-19.9316	-19.9316	-19.9316
daidzein	398	37.6645	2.58361	0.00428408	2.6659e+06	2.6659	1e-06	0.0243989	2.10119	-19.9316	-19.9316	3.44704	1.50916	-19.9316	1.18085	-19.9316	-19.9316	-19.9316	-19.9316	-19.9316	-19.9316	-19.9316	-19.9316
3,5-Dihydroxyphenylglycine	223	28.1321	2.41529	0.00463054	0.421532	0.336638	0.798605	-19.9316	-0.117035	-19.9316	-19.9316	-0.0267602	-19.9316	-0.341183	-19.9316	-0.162335	-0.170033	0.030495	-0.706033	-0.606148	-0.231843	-0.474899	-0.426502
ribulose-5-phosphate	243	29.6892	2.02283	0.00808135	5.55306	0.145805	0.0262568	-4.88017	-4.11267	-3.12219	-2.20448	-2.99844	-2.60142	-2.06247	-2.22734	-19.9316	-3.99313	-3.62364	-19.9316	-4.54527	-19.9316	-5.4239	-19.9316
2-hydroxy-3-isopropylbutanedioic acid	186	19.0146	2.30154	0.0133102	0.32315	0.397868	1.23122	-1.04318	-0.806549	-19.9316	0.506776	-19.9316	-19.9316	-19.9316	-0.504171	0.630319	0.873763	0.101052	0.169356	0.454063	-0.230166	-0.45633	0.401663
N-Acetyl-beta-D-mannosamine	201	15.4222	2.24185	0.0183807	0.469174	0.427471	0.911113	-0.335919	-19.9316	0.616618	-19.9316	-19.9316	-19.9316	-1.8595	-0.288709	0.636455	-0.0523902	-0.881218	-0.0356145	-1.87454	-0.989511	-0.0629086	0.602025
Lyxonic acid,,4-lactone	204	25.1332	2.22652	0.0185797	0.47166	2.34393	4.96953	2.09326	2.64533	-19.9316	-19.9316	1.97947	2.09911	-19.9316	-19.9316	2.52411	2.13129	2.07512	2.05911	2.48944	1.70114	2.55039	2.70417
adrenaline	137	23.2767	2.0354	0.0188425	0.189865	0.018889	0.0994864	-4.77718	-19.9316	-4.15648	-19.9316	-19.9316	-5.96584	-5.33544	-5.8122	-3.52376	-3.92207	-2.08295	-3.71675	-4.18362	-2.70501	-4.01869	-4.03974
MALONAMIDE	329	19.2311	2.16424	0.019205	274712	0.274712	1e-06	-19.9316	-19.9316	-19.9316	-19.9316	-0.453235	-1.04399	-1.06571	-0.986881	-19.9316	-19.9316	-19.9316	-19.9316	-19.9316	-19.9316	-19.9316	-19.9316
2-methylfumarate	184	14.2044	1.86731	0.0192577	25961.3	0.0259613	1e-06	-19.9316	-19.9316	-4.26085	-4.75683	-4.61851	-19.9316	-3.68357	-19.9316	-19.9316	-19.9316	-19.9316	-19.9316	-19.9316	-19.9316	-19.9316	-19.9316
octanal	72	17.546	2.02877	0.0192822	400242	0.400242	1e-06	-19.9316	0.528302	-19.9316	-19.9316	-19.9316	-0.578166	-0.684789	-1.09608	-19.9316	-19.9316	-19.9316	-19.9316	-19.9316	-19.9316	-19.9316	-19.9316
3-hydroxybutyric acid	233	9.10011	1.57997	0.0340239	2.72871	0.0930075	0.0340848	-3.82831	-3.78141	-2.99187	-3.54034	-3.13965	-3.46543	-3.60341	-3.2792	-4.38152	-3.52184	-3.96571	-5.50177	-19.9316	-4.27746	-19.9316	-19.9316
trehalose	245	36.6124	1.86885	0.0348461	0.0893392	0.0180261	0.201772	-19.9316	-19.9316	-19.9316	-19.9316	-19.9316	-19.9316	-2.79384	-19.9316	-19.9316	-19.9316	-19.9316	-1.71772	-1.87578	-1.94366	-1.39005	-1.33586
(+-)-Dihydrocarveol	211	17.3568	1.838	0.0368755	0.118061	0.0220147	0.186469	-19.9316	-19.9316	-19.9316	-19.9316	-19.9316	-19.9316	-19.9316	-2.50544	-1.31926	-1.98492	-19.9316	-2.28192	-19.9316	-1.52078	-1.81472	-19.9316
6-Hydroxynicotinic acid	241	30.7886	1.59725	0.0375566	2.65538	0.198674	0.0748194	-3.67802	-2.80392	-2.51023	-2.5697	-2.1332	-2.04328	-2.00431	-1.71652	-2.61721	-3.05428	-19.9316	-2.52918	-4.63398	-19.9316	-3.29799	-19.9316
D-alanyl-D-alanine	116	18.193	1.89007	0.0381084	0.360493	0.140377	0.389402	-19.9316	-19.9316	-0.65188	-2.23731	-19.9316	-19.9316	-19.9316	-1.86525	-0.999427	-0.748845	-19.9316	-2.88127	-1.47938	-0.249239	-1.81574	-1.32131
1,3-Cyclohexanedione	72	19.8537	2.02826	0.0451688	0.47334	2.49221	5.26515	2.76679	-19.9316	-19.9316	-19.9316	-0.164067	1.1601	2.19253	2.44187	2.46727	1.2771	2.69738	2.56729	2.01293	3.07405	1.93981	2.44908
