# Supplementary material for: Metabolomics Analysis of Soybean Hypocotyls in Response to Phytophthora sojae Infection
Source: Front Plant Sci. 2018 Oct 23;9:1530. doi: 10.3389/fpls.2018.01530 (PMC6206292; doi:10.3389/fpls.2018.01530)
Supplement: Supplementary file 1 [file Data_Sheet_1.zip › Supplementary Excel 4. Abbreviations of gene names.xlsx]

## Sheet: Sheet1
Abbreviation	Full name
TPS	Trehalose 6-phosphate synthase
TPP	Trehalose 6-phosphate phosphatase
SUS	Sucrose synthase
INV	Beta-fructofuranosidase
AGLU	Alpha-glucosidase
HXK	Hexokinase
scrK	Fructokinase
G6PC	Glucose-6-phosphatase
GPI	Glucose-6-phosphate isomerase
treT	Trehalose synthase
AATP	Alpha,alpha-trehalose phosphorylase
dalD	D-arabinitol 4-dehydrogenase
mtlK	Mannitol 2-dehydrogenase
M1P	Mannitol-1-phosphatase
mtlA	PTS system, mannitol-specific IIA component
GDHA	Glucose/galactose 1-dehydrogenase (NADP+)
ssgdh	Aldose 1-dehydrogenase [NAD(P)+]
gcd	Quinoprotein glucose dehydrogenase
GLD	Glucose 1-dehydrogenase (FAD, quinone)
gnl	Gluconolactonase
SI	Sucrase-isomaltase
AGAL	Alpha-galactosidase
bns	Naphthyl-2-methylsuccinate CoA transferase
mch	2-methylfumaryl-CoA hydratase
mcl	Malyl-CoA/(S)-citramalyl-CoA lyase
AAE3	Oxalate---CoA ligase
GDH	Glyoxylate dehydrogenase
GLO	Glyoxylate oxidase
MS	Malate synthase
CS	Citrate synthase
ttdA	L(+)-tartrate dehydratase alpha subunit
MDH	Malate dehydrogenase
ACO	Aconitate hydratase
ICL	Isocitrate lyase
PAAS	Phenylacetaldehyde synthase
PAH	Phenylalanine-4-hydroxylase
TYDC	Tyrosine decarboxylase
DDC	Aromatic-L-amino-acid/L-tryptophan decarboxylase
MAO	Monoamine oxidase
AAU	Aralkylamine dehydrogenase
AADH	Aryl-alcohol dehydrogenase
PPO	Polyphenol oxidase
TYR	Tyrosinase
TH	Tyrosine 3-monooxygenase
tyrA2	Prephenate dehydrogenase
CM	Chorismate mutase
aroA	3-phosphoshikimate 1-carboxyvinyltransferase
SK	Shikimate kinase
aroD	3-dehydroquinate dehydratase I
aroE	Shikimate dehydrogenase
quiA	Quinate dehydrogenase (quinone)
ydiB	Quinate/shikimate dehydrogenase
HPPD	4-hydroxyphenylpyruvate dioxygenase
TAT	Tyrosine aminotransferase
hisC	Histidinol-phosphate aminotransferase
tyrB	Aromatic-amino-acid transaminase
ARO9	Aromatic amino acid aminotransferase II
DDL	D-alanine-D-alanine ligase
UPB1	Beta-ureidopropionase
panD	Aspartate 1-decarboxylase
GDA	Glutamate decarboxylase
GATM	Glycine amidinotransferase
GAMT	Guanidinoacetate N-methyltransferase
SOX	Sarcosine oxidase / L-pipecolate oxidase
ARGI	Arginase
ODC	Ornithine decarboxylase
PAO	Polyamine oxidase
SPDE	Spermidine synthase
SMS	Spermine synthase
P4H	Prolyl 4-hydroxylase
CREA	Creatinase
GGTS	Glutathione---CoA-glutathione transhydrogenase
CGR	CoA-glutathione reductase
CDO1	Cysteine dioxygenas
AAT	Aspartate aminotransferase
LYS1	Saccharopine dehydrogenase (NAD+, L-lysine forming)
BHMT	Betaine-homocysteine S-methyltransferase
HMT	Homocysteine S-methyltransferase
METE	5-methyltetrahydrofolate--homocysteine methyltransferase
def	Formylmethionine deformylase
ASMT	Acetylserotonin methyltransferase
TDO	Tryptophan 2,3-dioxygenase
IDO	Indoleamine 2,3-dioxygenase
AFMID	Arylformamidase
tnaA	Tryptophanase
AIO	Acetylindoxyl oxidase
iaaM	Tryptophan 2-monooxygenase
amiE	Amidase
ALDH	Aldehyde dehydrogenase (NAD+)
TPH1_2	Tryptophan 5-monooxygenase
TDC	Aromatic-L-amino-acid/L-tryptophan decarboxylase
AANAT	Arylalkylamine N-acetyltransferase
nagG	Salicylate 5-hydroxylase large subunit
nagX	3-hydroxybenzoate 6-monooxygenase
mobA	3-hydroxybenzoate 4-monooxygenase
bphA	Biphenyl-2,3-diol 1,2-dioxygenase
bphB	Biphenyl 2,3-dioxygenase subunit alpha
bphC	Cis-2,3-dihydrobiphenyl-2,3-diol dehydrogenase
tphA2	Terephthalate 1,2-dioxygenase oxygenase component alpha subunit
tphB	1,2-dihydroxy-3,5-cyclohexadiene-1,4-dicarboxylate dehydrogenase
matB	Malonyl-CoA/methylmalonyl-CoA synthetase
GGAT	Glutamate--glyoxylate aminotransferase
MFP2	Enoyl-CoA hydratase/3-hydroxyacyl-CoA dehydrogenase
CPL	Chorismate--pyruvate lyase
pchA	Salicylate biosynthesis isochorismate synthase
menD	2-succinyl-5-enolpyruvyl-6-hydroxy-3-cyclohexene-1-carboxylate synthase
menH	2-succinyl-6-hydroxy-2,4-cyclohexadiene-1-carboxylate synthase
menC	O-succinylbenzoate synthase
menE	O-succinylbenzoic acid---CoA ligase
menB	Naphthoate synthase
menI	1,4-dihydroxy-2-naphthoyl-CoA hydrolase
xylC	Benzaldehyde dehydrogenase (NAD
hipO	Hippurate hydrolase
iunH	Purine nucleosidase
UMPS	Uridine monophosphate synthetase
xapA	Xanthosine phosphorylase
XDH	Xanthine dehydrogenase/oxidase
rihB	Ribosylpyrimidine nucleosidase
ADE	Adenine deaminase
deoD	Purine-nucleoside phosphorylase
SurE	5'-nucleotidase
UPP	Uridine phosphorylase
URH	Uridine nucleosidase
preT	Dihydropyrimidine dehydrogenase (NAD+) subunit PreT
preA	Dihydropyrimidine dehydrogenase (NAD+) subunit PreA
DPYS	Dihydropyrimidinase
C4H	Trans-cinnamate 4-monooxygenase
PAL	Phenylalanine ammonia-lyase
CYP71D9	Cytochrome P450 71D9
4CL	4-coumarate--CoA ligase
IFS	2-hydroxyisoflavanone synthase
HIDH	2-hydroxyisoflavanone dehydratase
ST	Stilbene synthase
COMT	Caffeic acid 3-O-methyltransferase
CFI	Chalcone--flavonone isomerase
CHS	Chalcone synthase
